# Supplementary material for: Spatiotemporal control of mitotic exit during anaphase by an aurora B-Cdk1 crosstalk
Source: eLife. 2019 Aug 19;8:e47646. doi: 10.7554/eLife.47646 (PMC6706241; doi:10.7554/eLife.47646)
Supplement: Figure 1—figure supplement 3—source data 1. [file elife-47646-fig1-figsupp3-data1.xlsx]

## Sheet: Figure1 - sup3d
CycB1-Venus half-life [0-4.5]
Control	Mklp2 siRNA
1.6	1.86
1.63	1.86
1.62	2.19
1.49	3.26
1.65	2.21
1.67	2.39
1.33	2.15
1.44	2.41
1.4	2.16
1.59	1.78
1.58	2.74
1.26	2.39
1.55	2.31
1.07	2.01
	1.9
	1.98
	2.06
	1.64
	2.03
	2.05
	1.65
	1.86
	1.76
	1.85
	2.36
