# Supplementary material for: Spatiotemporal control of mitotic exit during anaphase by an aurora B-Cdk1 crosstalk
Source: eLife. 2019 Aug 19;8:e47646. doi: 10.7554/eLife.47646 (PMC6706241; doi:10.7554/eLife.47646)
Supplement: Figure 2—source data 1. [file elife-47646-fig2-data1.xlsx]

## Sheet: Figure 2c
Anaphase duration
Control	Cdk1i
9	4.5
8	4.5
6.5	6.5
4.5	5
6	4.5
6.5	4
10.5	4.5
10	5
7	5
6.5	5
6.5	6
7	5.5
8	5
8	5.5
7	6
8

## Sheet: Figure 2d
Half-spindle elongation velocity (µm/min)
Control	Cdk1i
0.754	0.534
0.854	1.1
0.758	0.492
0.908	1.062
0.73	0.66
1.064	0.592
0.962	0.59
0.722	0.422
0.998	0.622
0.722	0.344
1.01	0.724
0.862	0.546
0.572	0.302
0.666
0.642
0.67
