# Supplementary material for: Spatiotemporal control of mitotic exit during anaphase by an aurora B-Cdk1 crosstalk
Source: eLife. 2019 Aug 19;8:e47646. doi: 10.7554/eLife.47646 (PMC6706241; doi:10.7554/eLife.47646)
Supplement: Figure 2—figure supplement 1—source data 1. [file elife-47646-fig2-figsupp1-data1.xlsx]

## Sheet: Figure 2 - sup1e
Half-spindle elongation velocity (µm/min)
WT CycB	ΔCyc B1	ΔCyc B3
0.53	0.162	0.5208
0.824	0.206	0.6222
0.658	0.472	0.381
0.562	0.31	0.4002
0.648	0.22
0.648	0.248
0.906	0.756
0.588	0.096
	0.39
