# Supplementary material for: Spatiotemporal control of mitotic exit during anaphase by an aurora B-Cdk1 crosstalk
Source: eLife. 2019 Aug 19;8:e47646. doi: 10.7554/eLife.47646 (PMC6706241; doi:10.7554/eLife.47646)
Supplement: Figure 5—source data 1. [file elife-47646-fig5-data1.xlsx]

## Sheet: Figure 5f
Cyclin B1 -GFP half-life -[0-4.5min]
WT - CycB1	KEN - CycB1	WT - CycB1 - Fzr RNAi
1.01	6.74	1.98
0.97	6.39	1.79
1.07	5.06	1.56
1.32	8.31	1.56
1.31	3.41	2.86
0.51	2.45	1.79
0.23	2.25	3.95
1.45	5.65	1.56
1.14	1.96	2.45
3.49	3.52	3.84
2.27	1.72	1.48
	4.39	1.88

## Sheet: Figure 5g
Anaphase duration
WT - CycB1	KEN - CycB1	WT - CycB1 - Fzr RNAi
5.5	18	6
6.5	12.5	6
5.5	13	10.5
5.5	9	7.5
7	12.5	10
4	12	9
5	8	8.5
4.5	6.5	11
6.5	8.5	9.5
6.5	11.5	6.5
6	7	7
	8.5
	6
	12
	8.5
	6.5
