# Supplementary material for: Spatiotemporal control of mitotic exit during anaphase by an aurora B-Cdk1 crosstalk
Source: eLife. 2019 Aug 19;8:e47646. doi: 10.7554/eLife.47646 (PMC6706241; doi:10.7554/eLife.47646)
Supplement: Figure 5—figure supplement 1—source data 1. [file elife-47646-fig5-figsupp1-data1.xlsx]

## Sheet: Figure 5 - sup1d
Cyclin B1 - half-life [0-6.5min]
WT - CycB1	WT - CycB1 + Apcin@A.O.	KEN - CycB1	KEN - CycB1 + Apcin@A.O.
0.75	7.62	4.67	6.52
0.92	12.23	4.07	6.85
0.62	6.13	5.8	3.79
1.11	13.71	5.27	10.71
0.85	15.96	2.02	6.43
0.63	7.26	1.85	3.3
0.23	6.91	2.46
1.16		2.99
0.94		1.69
1.64		2.58
1.68		2.94
		3.01
