# Supplementary material for: Spatiotemporal control of mitotic exit during anaphase by an aurora B-Cdk1 crosstalk
Source: eLife. 2019 Aug 19;8:e47646. doi: 10.7554/eLife.47646 (PMC6706241; doi:10.7554/eLife.47646)
Supplement: Figure 7—figure supplement 4—source data 1. [file elife-47646-fig7-figsupp4-data1.xlsx]

## Sheet: Figure1 - sup4d
Time of GFP-Aurora B localization at the midzone (min)
Control	1mM CuSO4
4	17.5
4.5	7
6	6
3.5	2
4.5	4
9	3
6	4
5	6
4	4.5
3.5	7
5.5	14
6	7.5
	5.5
	10
	22
	8.5
	8.5
	8.5
	8

## Sheet: Figure7 - sup4e
Anaphase duration
Control	1mM CuSO4
8.5	24.5
7.5	11
10.5	10
6.5	4.5
8.5	5
14	5
9.5	7
9	15
7	22.5
7	12
8.5	18
9.5	33
	15
	13.5
	15.5
	13.5
