# Supplementary material for: Spatiotemporal control of mitotic exit during anaphase by an aurora B-Cdk1 crosstalk
Source: eLife. 2019 Aug 19;8:e47646. doi: 10.7554/eLife.47646 (PMC6706241; doi:10.7554/eLife.47646)
Supplement: Figure 8—source data 1. [file elife-47646-fig8-data1.xlsx]

## Sheet: Figure 8d
Cyclin B1 -GFP half-life -[0-4.5min]
WT - CycB1	WT - CycB1 - Subito RNAi
1.01	1.62
0.97	5.1
1.07	1.27
1.32	1.9
1.31	2.73
0.51	4.57
0.23	1.12
1.45	2.44
1.14	2.49
3.49	3.02
2.27	1.93
	1.94
	3.51

## Sheet: Figure 8e
Anaphase duration
WT - CycB1	WT - CycB1 - Subito RNAi
5.5	13.5
6.5	13.5
6	8
6	11
7	13.5
4.5	7.5
4.5	12
5	9.5
6.5	13
8	7.5
8	8.5
	9.5
