# Supplementary material for: Spatiotemporal control of mitotic exit during anaphase by an aurora B-Cdk1 crosstalk
Source: eLife. 2019 Aug 19;8:e47646. doi: 10.7554/eLife.47646 (PMC6706241; doi:10.7554/eLife.47646)
Supplement: Figure 9—source data 1. — Mitotic cells included prophase, prometaphase, and metaphase, but excluded anaphase and telophase/cytokinesis. * indicates p<0.05 relative to the control, non-phosphorylatable FRET reporter in interphase. # indicates p<0.05 relative to the phosphorylatable FRET reporter in interphase. Two-tailed P-values from a Student’s t-test are reported. [file elife-47646-fig9-data1.xlsx]

## Sheet: Sheet1
Condition	Average Lifetime (ns)	% Short Lifetime	Short Lifetime (ns)	% Long lifetime
Non-phospho-FRET Interphase	3.44	0.38	3.15	0.62
Non-phospho-FRET Mitosis	3.41	0.4	3.17	0.6
Phospho-FRET Interphase	3.43	0.37	3.2	0.63
Phospho-FRET Mitosis	3.15*#	49%* #	2.87	51%* #
* indicates p < 0.05 relative to the control, non-phosphorylatable FRET reporter in interphase. # indicates p < 0.05 relative to the phosphorylatable FRET reporter in interphase.
