# Supplementary material for: Spatiotemporal control of mitotic exit during anaphase by an aurora B-Cdk1 crosstalk
Source: eLife. 2019 Aug 19;8:e47646. doi: 10.7554/eLife.47646 (PMC6706241; doi:10.7554/eLife.47646)
Supplement: Figure 9—source data 2. — Analysis of mitotic cells includes prophase, prometaphase, and metaphase, but excludes anaphase and telophase/cytokinesis. The active sensor reported increased FRET in mitosis relative to the non-phosphorylatable control in interphase (p<0.001). P-values calculated using the PlotsOfDifferences web app (Goedhart, 2019). N-values reported in the table apply to Figure 9—source data 1. [file elife-47646-fig9-data2.xlsx]

## Sheet: Sheet1
Condition	n	Mean E	SD	SEM	p
Non-phospho-FRET Interphase	50	3.65	2.6	0.37	1
Non-phospho-FRET Mitosis	52	4.68	3.63	0.551	0.1
Phospho-FRET Interphase	60	4.12	3.25	0.42	0.41
Phospho-FRET Mitosis	50	11.78	7.89	1.13	<.001
