# Supplementary material for: Spatiotemporal control of mitotic exit during anaphase by an aurora B-Cdk1 crosstalk
Source: eLife. 2019 Aug 19;8:e47646. doi: 10.7554/eLife.47646 (PMC6706241; doi:10.7554/eLife.47646)
Supplement: Figure 10—source data 1. [file elife-47646-fig10-data1.xlsx]

## Sheet: Figure 10e
Half-spindle elongation velocity (µm/min)
WT - CycB1	WT - CycB1 - Klp10A RNAi	WT - CycB1 - Taxol 10nM	WT - CycB1 - Taxol 10nM + Bi-2@AO
1.026	0.102	0.336	0.6862
1.056	0.094	0.488	0.1614
1.125	0.5786	0.784	0.2024
1.051	0.4658	0.299	0.3506
0.716	0.643	0.912
0.944	0.586	0.708
0.732	0.5944	0.872
0.996	0.5106	0.753
0.948	0.499	0.54
0.7164	0.547
0.948	0.7854
	0.247
	0.5514

## Sheet: Figure 10g
Cyclin B1 -GFP half-life -[0-4.5min]
WT - CycB1	WT - CycB1 - Klp10A RNAi	WT - CycB1 - Taxol 10nM	WT - CycB1 - Taxol 10nM + Bi-2@AO
1.01	2.73	6.59	1.83
0.97	1.8	8.86	1.18
1.07	3.38	1.61	2.3
1.32	1.81	1.84	2.5
1.31	1.51	1.2
0.51	1.67	1.88
0.23	2.66	1.45
1.45	2.2	1.59
1.14	7.34	2.58
3.49	2.46
2.27	2.53
	1.49
	4.19
	1.8
	5.34
