# Supplementary material for: Spatiotemporal control of mitotic exit during anaphase by an aurora B-Cdk1 crosstalk
Source: eLife. 2019 Aug 19;8:e47646. doi: 10.7554/eLife.47646 (PMC6706241; doi:10.7554/eLife.47646)
Supplement: Figure 10—figure supplement 2—source data 1. [file elife-47646-fig10-figsupp2-data1.xlsx]

## Sheet: Sheet1
Time of GFP-Aurora B localization at the midzone (min)
Control	Taxol 10nM
4	4.5
4.5	11
6	3.5
3.5	4
4.5	3.5
9	3
6	6.5
5	13.5
4	5
3.5	7
5.5
6
