# Supplementary material for: Spatiotemporal control of mitotic exit during anaphase by an aurora B-Cdk1 crosstalk
Source: eLife. 2019 Aug 19;8:e47646. doi: 10.7554/eLife.47646 (PMC6706241; doi:10.7554/eLife.47646)
Supplement: Source code 1. [file elife-47646-code1.zip]

Archive with 206 entries (206 files):
- 20190318c_LAPSO/_logoo.tif
- 20190318c_LAPSO/_PreviousDataset.asc
- 20190318c_LAPSO/alignmat.asv
- 20190318c_LAPSO/alignmat.m
- 20190318c_LAPSO/aPreviousDataset.asc
- 20190318c_LAPSO/axes2pix_forLAPSOpixval.m
- 20190318c_LAPSO/callbacktip.m
- 20190318c_LAPSO/chromokymo.asv
- 20190318c_LAPSO/chromokymo.m
- 20190318c_LAPSO/chromokymo_example.tif
- 20190318c_LAPSO/guidedkymoExample.tif
- 20190318c_LAPSO/impixelinfo_tz.m
- 20190318c_LAPSO/kym3dim.m
- 20190318c_LAPSO/kymocropXY.asv
- 20190318c_LAPSO/kymocropXY.m
- 20190318c_LAPSO/kymreshape.m
- 20190318c_LAPSO/LAPSO.m
- 20190318c_LAPSO/LAPSO_frontpage.jpg
- 20190318c_LAPSO/LAPSO_ISM_stdkym.m
- 20190318c_LAPSO/LAPSO_ISMtiffwritebutton.m
- 20190318c_LAPSO/LAPSOaux.asv
- 20190318c_LAPSO/LAPSOaux.m
- 20190318c_LAPSO/LAPSOauxautotrack.asv
- 20190318c_LAPSO/LAPSOauxautotrack_v4.m
- 20190318c_LAPSO/LAPSOAuxmousetrack.m
- 20190318c_LAPSO/LAPSOaxisequal.m
- 20190318c_LAPSO/LAPSObringfromkymoframe.m
- 20190318c_LAPSO/LAPSOchange_channel.m
- 20190318c_LAPSO/LAPSOchange_zed.m
- 20190318c_LAPSO/LAPSOchromokymo.m
- 20190318c_LAPSO/LAPSOchromokymo_hard.m
- 20190318c_LAPSO/LAPSOchromoprojection.m
- 20190318c_LAPSO/LAPSOconvertmultitiff.m
- 20190318c_LAPSO/LAPSOcreatepairfromsingle.m
- 20190318c_LAPSO/LAPSOcrop.m
- 20190318c_LAPSO/LAPSOcropR12.m
- 20190318c_LAPSO/LAPSOcube.m
- 20190318c_LAPSO/LAPSOdiffprojection.asv
- 20190318c_LAPSO/LAPSOdiffprojection.m
- 20190318c_LAPSO/LAPSOenableKYMOcalc.m
- 20190318c_LAPSO/LAPSOenableKYMOcalc2.m
- 20190318c_LAPSO/LAPSOenlarge.m
- 20190318c_LAPSO/LAPSOfitnmaxima.m
- 20190318c_LAPSO/LAPSOfitthreshold.m
- 20190318c_LAPSO/LAPSOgetpts.m
- 20190318c_LAPSO/LAPSOgetptsitool.m
- 20190318c_LAPSO/LAPSOgray.m
- 20190318c_LAPSO/LAPSOguidedkymo.m
- 20190318c_LAPSO/LAPSOhelponvariables.asv
- 20190318c_LAPSO/LAPSOhelponvariables.m
- 20190318c_LAPSO/LAPSOhelpPhotoAct.m
- 20190318c_LAPSO/LAPSOhidegraphicallayer.m
- 20190318c_LAPSO/LAPSOimageonly.m
- 20190318c_LAPSO/LAPSOimrotate.m
- 20190318c_LAPSO/LAPSOinspectimage.m
- 20190318c_LAPSO/LAPSOinspectkymo.asv
- 20190318c_LAPSO/LAPSOinspectkymo.m
- 20190318c_LAPSO/LAPSOjet.m
- 20190318c_LAPSO/LAPSOkym2tiffsequence.m
- 20190318c_LAPSO/LAPSOkym2tiffsequence_temp.m
- 20190318c_LAPSO/LAPSOkym2volume.asv
- 20190318c_LAPSO/LAPSOkym2volume.m
- 20190318c_LAPSO/LAPSOkymadjust.m
- 20190318c_LAPSO/LAPSOkymo.m
- 20190318c_LAPSO/LAPSOkymoalign.m
- 20190318c_LAPSO/LAPSOkymoaligneffective.asv
- 20190318c_LAPSO/LAPSOkymoaligneffective.m
- 20190318c_LAPSO/lapsokymoalignexport2.asv
- 20190318c_LAPSO/lapsokymoalignexport2.m
- 20190318c_LAPSO/LAPSOkymoalignexport3.m
- 20190318c_LAPSO/LAPSOkymoalignmentdone.asv
- 20190318c_LAPSO/LAPSOkymoalignmentdone.m
- 20190318c_LAPSO/LAPSOkymoalignOK.m
- 20190318c_LAPSO/LAPSOkymoalignwithoutfit.m
- 20190318c_LAPSO/LAPSOkymoalignwithoutfitref.m
- 20190318c_LAPSO/LAPSOkymocropxytt.asv
- 20190318c_LAPSO/LAPSOkymocropxytt.m
- 20190318c_LAPSO/LAPSOkymoinspect.m
- 20190318c_LAPSO/LAPSOkymooriginal.m
- 20190318c_LAPSO/LAPSOkymoreduce.m
- 20190318c_LAPSO/LAPSOkymreshape.asv
- 20190318c_LAPSO/LAPSOkymskipper.asv
- 20190318c_LAPSO/LAPSOkymskipper.m
- 20190318c_LAPSO/LAPSOkymskipper_everynth.m
- 20190318c_LAPSO/LAPSOkymskippershifter.m
- 20190318c_LAPSO/LAPSOkymsplitter.m
- 20190318c_LAPSO/LAPSOlimiar.asv
- 20190318c_LAPSO/LAPSOlimiar.m
- 20190318c_LAPSO/LAPSOlimiarpontos.asv
- 20190318c_LAPSO/LAPSOlimiarpontos.m
- 20190318c_LAPSO/LAPSOlinevalue.m
- 20190318c_LAPSO/LAPSOloaddata.m
- 20190318c_LAPSO/LAPSOloadImageJdata.m
- 20190318c_LAPSO/LAPSOloadimImageJ.asv
- 20190318c_LAPSO/LAPSOloadimImageJ.m
- 20190318c_LAPSO/LAPSOloadkymo.asv
- 20190318c_LAPSO/LAPSOloadkymo.m
- 20190318c_LAPSO/LAPSOmapping.asv
- 20190318c_LAPSO/LAPSOmapping.m
- 20190318c_LAPSO/LAPSOmappingmiu.asv
- 20190318c_LAPSO/LAPSOmappingmiu.m
- 20190318c_LAPSO/LAPSOMat.m
- 20190318c_LAPSO/LAPSOmaxssmoothing.m
- 20190318c_LAPSO/LAPSOmultiguidedkymo.m
- 20190318c_LAPSO/LAPSOmultikymo.m
- 20190318c_LAPSO/LAPSOopenfile.m
- 20190318c_LAPSO/LAPSOopenfileOLD.m
- 20190318c_LAPSO/LAPSOopensinglefile.m
- 20190318c_LAPSO/LAPSOorthokymo.m
- 20190318c_LAPSO/LAPSOorthokymoaddchannel.m
- 20190318c_LAPSO/LAPSOphotoact.m
- 20190318c_LAPSO/LAPSOphotoactheaderstoclipboard.m
- 20190318c_LAPSO/LAPSOpixval.m
- 20190318c_LAPSO/LAPSOplacekymorect.asv
- 20190318c_LAPSO/LAPSOplacekymorect.m
- 20190318c_LAPSO/LAPSOplatewidth.m
- 20190318c_LAPSO/LAPSOplugins.m
- 20190318c_LAPSO/LAPSOprepixval.m
- 20190318c_LAPSO/LAPSOquantum.m
- 20190318c_LAPSO/LAPSOquantumAnalyseSpot.m
- 20190318c_LAPSO/LAPSOquantumblabla.asv
- 20190318c_LAPSO/LAPSOquantumcalculate.m
- 20190318c_LAPSO/LAPSOquantumcalculatewithoffset.m
- 20190318c_LAPSO/LAPSOquantumchromaberration.m
- 20190318c_LAPSO/LAPSOquantumchromaberrationshow.asv
- 20190318c_LAPSO/LAPSOquantumchromaberrationshow.m
- 20190318c_LAPSO/LAPSOquantumchromoaberrationkymo.asv
- 20190318c_LAPSO/LAPSOquantumchromoaberrationkymo.m
- 20190318c_LAPSO/LAPSOquantumchromoaberrdone.m
- 20190318c_LAPSO/LAPSOquantumheadertoclipboard.m
- 20190318c_LAPSO/LAPSOquantumloadrefchannel.asv
- 20190318c_LAPSO/LAPSOquantumloadrefchannel.m
- 20190318c_LAPSO/LAPSOquantumoperator.asv
- 20190318c_LAPSO/LAPSOquantumoperator.m
- 20190318c_LAPSO/LAPSOquantumoperator2D.asv
- 20190318c_LAPSO/LAPSOquantumpick.m
- 20190318c_LAPSO/LAPSOquantumpre.m
- 20190318c_LAPSO/LAPSOquantumproject.m
- 20190318c_LAPSO/LAPSOquantumremoveevendata.m
- 20190318c_LAPSO/LAPSOquantumreset.m
- 20190318c_LAPSO/LAPSOquantumresetclipboard.asv
- 20190318c_LAPSO/LAPSOquantumresetclipboard.m
- 20190318c_LAPSO/LAPSOquantumsetasfirst.m
- 20190318c_LAPSO/LAPSOquantumsetasfirstandlast.m
- 20190318c_LAPSO/LAPSOquantumsetaslast.asv
- 20190318c_LAPSO/LAPSOquantumsetaslast.m
- 20190318c_LAPSO/LAPSOquantumshowfullmem.asv
- 20190318c_LAPSO/LAPSOquantumshowfullmem.m
- 20190318c_LAPSO/LAPSOquantumstack.m
- 20190318c_LAPSO/LAPSOquantumstackselected.m
- 20190318c_LAPSO/LAPSOquantumweightB.m
- 20190318c_LAPSO/LAPSOquantumweightG.m
- 20190318c_LAPSO/LAPSOquantumweightR.m
- 20190318c_LAPSO/LAPSOradoninspect.asv
- 20190318c_LAPSO/LAPSORadoninspectrecalculate.asv
- 20190318c_LAPSO/LAPSORadoninspectrecalculate.m
- 20190318c_LAPSO/LAPSORadonOnKym.m
- 20190318c_LAPSO/LAPSOrecenter.m
- 20190318c_LAPSO/LAPSOredcontrol.m
- 20190318c_LAPSO/LAPSOrefwidth.m
- 20190318c_LAPSO/LAPSOreset.m
- 20190318c_LAPSO/LAPSOrgbchromocontrol.m
- 20190318c_LAPSO/LAPSOrgbcontrol.m
- 20190318c_LAPSO/LAPSOrotate90.m
- 20190318c_LAPSO/LAPSOrotation.m
- 20190318c_LAPSO/LAPSOsavekymo.m
- 20190318c_LAPSO/LAPSOscalebarimaxes.m
- 20190318c_LAPSO/LAPSOscalebarimzoomedaxes.m
- 20190318c_LAPSO/LAPSOscalebartimeimzoomedaxes.m
- 20190318c_LAPSO/LAPSOsendtokymoframe.m
- 20190318c_LAPSO/LAPSOsendtoquantum.m
- 20190318c_LAPSO/LAPSOsetasfirstframe.m
- 20190318c_LAPSO/LAPSOsetaslastframe.m
- 20190318c_LAPSO/LAPSOsetlastline.m
- 20190318c_LAPSO/LAPSOsetrotationtozero.m
- 20190318c_LAPSO/LAPSOsetsides.m
- 20190318c_LAPSO/LAPSOsetspacescale.m
- 20190318c_LAPSO/LAPSOsettimescale.m
- 20190318c_LAPSO/LAPSOshowintensity.m
- 20190318c_LAPSO/LAPSOsinglefilecanal.m
- 20190318c_LAPSO/LAPSOsinglefileshowcanal.m
- 20190318c_LAPSO/LAPSOspacescale.asv
- 20190318c_LAPSO/LAPSOspacescale.m
- 20190318c_LAPSO/LAPSOsquaredkymo.m
- 20190318c_LAPSO/LAPSOtiff.m
- 20190318c_LAPSO/LAPSOtiffSmall.m
- 20190318c_LAPSO/LAPSOtimescale.asv
- 20190318c_LAPSO/LAPSOtimescale.m
- 20190318c_LAPSO/LAPSOunfold.m
- 20190318c_LAPSO/LAPSOvelocity.m
- 20190318c_LAPSO/LAPSOview.m
- 20190318c_LAPSO/LAPSOviewframe.m
- 20190318c_LAPSO/LAPSOviewframeortho.m
- 20190318c_LAPSO/LAPSOxsm.asv
- 20190318c_LAPSO/LAPSOxsm.m
- 20190318c_LAPSO/LAPSOxsm_kymrownorm.asv
- 20190318c_LAPSO/LAPSOxsm_kymrownorm.m
- 20190318c_LAPSO/LAPSOzoomon.m
- 20190318c_LAPSO/MFquestdlg.m
- 20190318c_LAPSO/Nmaxima.m
- 20190318c_LAPSO/PreviousDataset (Cópia em conflito de TZ-PC 2015-12-22).asc
- 20190318c_LAPSO/PreviousDataset.asc
- 20190318c_LAPSO/recenterTiff.tif
- 20190318c_LAPSO/toclipboard.m
- 20190318c_LAPSO/unfoldcircle.m
- 20190318c_LAPSO/z_Copy of Cópia de PreviousDataset.asc
