# Supplementary material for: Spatiotemporal control of mitotic exit during anaphase by an aurora B-Cdk1 crosstalk
Source: eLife. 2019 Aug 19;8:e47646. doi: 10.7554/eLife.47646 (PMC6706241; doi:10.7554/eLife.47646)
Supplement: Source code 1. [file elife-47646-code1.zip › 20190318c_LAPSO/_PreviousDataset.asc]

D:\Dropbox\MATLAB\20150415_stabilityTesting_LAPSO\testData\
aligned_ch1_t                                              
4                                                          
1                                                          
1                                                          
61                                                         
1                                                          
0.112                                                      
