# Supplementary material for: Spatiotemporal control of mitotic exit during anaphase by an aurora B-Cdk1 crosstalk
Source: eLife. 2019 Aug 19;8:e47646. doi: 10.7554/eLife.47646 (PMC6706241; doi:10.7554/eLife.47646)
Supplement: Source code 1. [file elife-47646-code1.zip › 20190318c_LAPSO/alignmat.m]

function matout=alignmat(matin,dev,slit)

% alignmat.m
% matin, matriz de entrada
% dev, vector de desvios (que ser~ao compensados) das linhas da matriz

% slitwidth, permite fazer desvios em bloco (util para kymogramas não
% colapsados);

% Objectivo: fazer as translaç~oes definidas em dev nas linhas de matin. 
% Os espaços vazios gerados s~ao preenchidos com zeros.

%dimens~ao de matout vais ser maior que matin (max(dev)-min(dev)) elementos

dev=-dev;

%% instrução para slit>1 
dev=repmat(dev',slit,1);
dev=dev(:)
%% 
%%%%%%%%%%%%%%%%%%%%%%%%%%%%%
mindev=min(dev);
s=size(matin); larg=s(2)

% estava matout=zeros(matin,round(matin+max(dev)-min(dev)));
if numel(size(matin))>2
matout=zeros(s(1),s(2)+round(matin+max(dev)-min(dev)),3);
else
matout=zeros(s(1),s(2)+round(matin+max(dev)-min(dev)))*.5;

end

for n=1:length(dev);
matout(n,-mindev+dev(n)+1:-mindev+dev(n)+larg,:)=matin(n,:,:);
end
