# Supplementary material for: Spatiotemporal control of mitotic exit during anaphase by an aurora B-Cdk1 crosstalk
Source: eLife. 2019 Aug 19;8:e47646. doi: 10.7554/eLife.47646 (PMC6706241; doi:10.7554/eLife.47646)
Supplement: Source code 1. [file elife-47646-code1.zip › 20190318c_LAPSO/aPreviousDataset.asc]

\\Matrix\shareddocs\fsm.lmu\20070228_anaphase_cropped\
cropT                                                 
c#                                                    
2                                                     
2                                                     
2                                                     
34                                                    
5                                                     
0.062                                                 
