# Supplementary material for: Spatiotemporal control of mitotic exit during anaphase by an aurora B-Cdk1 crosstalk
Source: eLife. 2019 Aug 19;8:e47646. doi: 10.7554/eLife.47646 (PMC6706241; doi:10.7554/eLife.47646)
Supplement: Source code 1. [file elife-47646-code1.zip › 20190318c_LAPSO/axes2pix_forLAPSOpixval.m]

function pixelx = axes2pix(dim, x, axesx)
%AXES2PIX Convert axes coordinates to pixel coordinates.
%   PIXELX = AXES2PIX(DIM, X, AXESX) converts axes coordinates
%   (as returned by get(gca, 'CurrentPoint'), for example) into
%   pixel coordinates.  X should be the vector returned by
%   X = get(image_handle, 'XData') (or 'YData').  DIM is the
%   number of image columns for the x coordinate, or the number
%   of image rows for the y coordinate.

%   See also IMAGE.

%   Copyright 1993-2000 The MathWorks, Inc.
%   $Revision: 5.8 $  $Date: 2000/01/21 20:18:32 $

% Error checking on input arguments.
error_str = nargchk(3, 3, nargin);
if (~ isempty(error_str));
  error('There must be 3 input arguments.');
end
if (max(size(dim)) ~= 1)
  error('First argument must be a scalar.');
end
if (min(size(x)) > 1)
  error('X must be a vector.');
end

xfirst = x(1);
xlast = x(max(size(x)));

if (dim == 1)
  pixelx = axesx - xfirst + 1;
  return;
end
xslope = (dim - 1) / (xlast - xfirst);
if ((xslope == 1) & (xfirst == 1))
  pixelx = axesx;
else
  pixelx = xslope * (axesx - xfirst) + 1;
end
