# Supplementary material for: Spatiotemporal control of mitotic exit during anaphase by an aurora B-Cdk1 crosstalk
Source: eLife. 2019 Aug 19;8:e47646. doi: 10.7554/eLife.47646 (PMC6706241; doi:10.7554/eLife.47646)
Supplement: Source code 1. [file elife-47646-code1.zip › 20190318c_LAPSO/callbacktip.m]

function callbacktip(uiname,additionaltext)

tex=get(uiname,'Callback');
if nargin==1
set(uiname,'Tooltipstring',tex);
else
set(uiname,'Tooltipstring',sprintf([tex,'\n- - -\n', additionaltext]));   

end
