# Supplementary material for: Spatiotemporal control of mitotic exit during anaphase by an aurora B-Cdk1 crosstalk
Source: eLife. 2019 Aug 19;8:e47646. doi: 10.7554/eLife.47646 (PMC6706241; doi:10.7554/eLife.47646)
Supplement: Source code 1. [file elife-47646-code1.zip › 20190318c_LAPSO/chromokymo.asv]

function [chromo_kym, RGBmapping]=chromokymo(kymo,slit,type1,type2)

% Generates chromo-kymographs
% type1 is 1,2,3 or 4, meaning: hardRGB, softRGB, softRGR, mono
% type2 is 1,2 or 3, meaning: summed, maximum or minimum projection


s=size(kymo)
numslits=s(1)/slit;

if numslits~=round(numslits)
    warning('Image height is not a multiple of defined SLIT. Remainder on image will be ignored.') 
    numslits=floor(numslits);
end


switch type1
    
case 1 %'hardRGB'
    %Pesagem para o canal R
    Rgrad=zeros(slit,1);
    Rgrad(1:floor(slit/3))=1;
    resto=slit/3-floor(slit/3);
    Rgrad(floor(slit/3)+1)=resto;
    Rgrad=repmat(Rgrad,1,s(2));
    
    % ... p/ canal B
    Bgrad=Rgrad(end:-1:1,:);
    
    % ... p/ canal G
    Ggrad=1-(Rgrad+Bgrad);
    
    
    
    
case 2
    
    Rgrad=zeros(slit,1);
    Rgrad(1:ceil(slit/2+1))=linspace(1,0,ceil(slit/2+1));
    Rgrad=repmat(Rgrad,1,s(2));
    Bgrad=Rgrad(end:-1:1,:);
    Ggrad=(1-(Rgrad+Bgrad));
    factorGREEN=sum(Rgrad(:,1))/sum(Ggrad(:,1));
    Ggrad=Ggrad*factorGREEN;
    
    
case 3 %'softRGR'
    Rgrad=zeros(slit,1);
    Rgrad(1:ceil(slit/2+1))=linspace(1,0,ceil(slit/2+1));
    Rgrad=repmat(Rgrad,1,s(2));
    Rgrad=Rgrad+Rgrad(end:-1:1,:);
    Bgrad=0;
    Ggrad=(1-(Rgrad+Bgrad));
    factorGREEN=sum(Rgrad(:,1))/sum(Ggrad(:,1));
    Ggrad=Ggrad*factorGREEN;
    Ggrad=Ggrad/max(max(Ggrad));
    
case 4 %'mono'
    Rgrad=zeros(slit,1);
    Rgrad(1:ceil(slit/2+1))=1;
    Rgrad=repmat(Rgrad,1,s(2));
    Bgrad=Rgrad;
    Ggrad=Rgrad;
      
    
    
    
end

chromo_kym=zeros(numslits,s(2),3);


    exponent=.2;

for n=1:numslits
    
    if type2==1  
        
    chromo_kym(n,:,1)=mean(kymo((n-1)*slit+1:n*slit,:,:).*Rgrad);
    chromo_kym(n,:,2)=mean(kymo((n-1)*slit+1:n*slit,:,:).*Ggrad);
    chromo_kym(n,:,3)=mean(kymo((n-1)*slit+1:n*slit,:,:).*Bgrad);
    
    elseif type2==2
    chromo_kym(n,:,1)=max(kymo((n-1)*slit+1:n*slit,:,:).*Rgrad);
    chromo_kym(n,:,2)=max(kymo((n-1)*slit+1:n*slit,:,:).*Ggrad);
    chromo_kym(n,:,3)=max(kymo((n-1)*slit+1:n*slit,:,:).*Bgrad);
    
    elseif type2==3
    chromo_kym(n,:,1)=min(kymo((n-1)*slit+1:n*slit,:,:).*Rgrad)';
    chromo_kym(n,:,2)=min(kymo((n-1)*slit+1:n*slit,:,:).*Ggrad)';
    chromo_kym(n,:,3)=min(kymo((n-1)*slit+1:n*slit,:,:).*Bgrad)';
    
    elseif type2==4
    fun = @(x) std2(x)*ones(size(x));

    chromo_kym(n,:,1) = max(blkproc(kymo((n-1)*slit+1:n*slit,:,:),[5 1],fun).*Rgrad);
    chromo_kym(n,:,2) = max(blkproc(kymo((n-1)*slit+1:n*slit,:,:),[5 1],fun).*Ggrad);
    chromo_kym(n,:,3) = max(blkproc(kymo((n-1)*slit+1:n*slit,:,:),[5 1],fun).*Bgrad);
    end
    
end
chromo_kym=chromo_kym-min(min(min(chromo_kym)));
chromo_kym=chromo_kym./max(max(max(chromo_kym)));


%Gera matriz com os gradientes de cor (esta parte pode ser apagada)
s=size(chromo_kym);
RGBmapping=ones(slit,s(2),3);

RGBmapping(:,:,1)=Rgrad;
RGBmapping(:,:,2)=Ggrad;
RGBmapping(:,:,3)=Bgrad;
