# Supplementary material for: Spatiotemporal control of mitotic exit during anaphase by an aurora B-Cdk1 crosstalk
Source: eLife. 2019 Aug 19;8:e47646. doi: 10.7554/eLife.47646 (PMC6706241; doi:10.7554/eLife.47646)
Supplement: Source code 1. [file elife-47646-code1.zip › 20190318c_LAPSO/kym3dim.m]

function kym3=kym3dim(kym,slit)
%converte kym (2d) em matriz 3d onde cada camada � uma imagem

s=size(kym);
slit;
nframes=s(1)/slit

kym3=zeros(slit,s(2),nframes);
for n=0:nframes-1
kym3(:,:,n+1)=kym(n*slit+1:(n+1)*slit,:);

end
