# Supplementary material for: Spatiotemporal control of mitotic exit during anaphase by an aurora B-Cdk1 crosstalk
Source: eLife. 2019 Aug 19;8:e47646. doi: 10.7554/eLife.47646 (PMC6706241; doi:10.7554/eLife.47646)
Supplement: Source code 1. [file elife-47646-code1.zip › 20190318c_LAPSO/kymocropXY.asv]

function out=kymocropXY(in,slit,xlimits,ylimits)

%%%%%%%%%%%%%%%%%%%%%%%
s=size(in);
nframes=s(1)/slit;
newslit=ylimits(2)-ylimits(1)+1;
xlims=xlimits;
%%%%%%%%%%%%%%%%%%%%%%%

firstrows=ylimits(1):slit:s(1)-2;
firstrows=repmat(firstrows,[newslit,1]);
size(firstrows)

ladder=1:newslit;
ladder=ladder';
ladder=repmat(ladder,[1 nframes]);
size(ladder)

yread=firstrows+ladder;
yread=yread(1:end);


out=in(yread,xlimits(1)+1:xlimits(2),:);
xlimits(1)+1
