# Supplementary material for: Spatiotemporal control of mitotic exit during anaphase by an aurora B-Cdk1 crosstalk
Source: eLife. 2019 Aug 19;8:e47646. doi: 10.7554/eLife.47646 (PMC6706241; doi:10.7554/eLife.47646)
Supplement: Source code 1. [file elife-47646-code1.zip › 20190318c_LAPSO/kymreshape.m]

function spacekym=kymreshape(kym,slit)


s=size(kym)
slit
nframes=s(1)/slit

spacekym=zeros(size(kym));

for n=0:slit-1
spacekym(n*nframes+1:(n+1)*nframes,:)=kym(n+1:slit:end,:);

end
