# Supplementary material for: Spatiotemporal control of mitotic exit during anaphase by an aurora B-Cdk1 crosstalk
Source: eLife. 2019 Aug 19;8:e47646. doi: 10.7554/eLife.47646 (PMC6706241; doi:10.7554/eLife.47646)
Supplement: Source code 1. [file elife-47646-code1.zip › 20190318c_LAPSO/LAPSO.m]

%
%Se o programa n~ao inicializar (n~ao abrir sequer a janela), ´e porque teve problemas ao ler o ficheiro com os Default Settings.
%Esse ficheiro est´a na pasta principal do programa: chama-se 
%PreviousDataset.asc
%Em princ´ipio o seguinte resolve o problema: criar uma copia do ficheiro 
%Copia de Previous Dataset.asc
% que est´a na mesma pasta e dar-lhe o nome Dataset.asc.
%MANTER SEMPRE um ficheiro Copia de Previous Dataset.asc na pasta.
%Mesmo que  a pasta e ficheiro especificados no ficheiro n~ao existam, ele fica satisfeito porque encontrar um 
%ficheiro n~ao corrompido (com o nº e tipo certo de dados) e abre a janela de qq forma.

clear all
clc
start=1;
%warning('off','MATLAB:dispatcher:InexactMatch')
p=path;
f=findstr('LAPSO',path);
%disp(p(f(1)-10:f(1)+4));
disp(p)
disp(' ')
disp('LAPSO.M   ')
disp(' ')

pwdtemp=pwd;
cd(matlabroot)

if exist('LAPSOtempfiles','dir')==0
%mkdir('LAPSOtempfiles')
end

cd(pwdtemp);
%disp('fiz COMMENT na linha 225 de LAPSOview.m , que apaga a matriz ROI. foi preciso para o multi(normal)kymo n~ao perder a informaçao default do roi.')

pathPreviousDataset=which('Lapso');

cd(pathPreviousDataset(1:end-7)) % SE MUDAR O NOME DO PROGRAMA POSSO TER QUE MUDAR ESTE NUMERO 7 (7= (nº de letras da palavra LAPSO) + 2)

recenterTiff=imread('recenterTiff.tif','tiff');
%cubeTiff=imread('cubeTiff.tif','tiff');

DataSet=textread('PreviousDataset.asc','%1000q','headerlines',0,'delimiter','\n')';

path=deblank(DataSet{1,1});

global impixelsize
global frameinterval
global SLITwidth
global kymoreducedflag
global interval

if length(DataSet)==9
% path=DataSet{1,1};
% cd(path)
prefix=deblank(DataSet{1,2});
sufix=deblank(DataSet{1,3});
nalga=str2num(DataSet{1,4});
firstfile=str2num(DataSet{1,5});
interval=str2num(DataSet{1,6});
lastfile=str2num(DataSet{1,7});
frameinterval=str2num(DataSet{1,8});
impixelsize=str2num(DataSet{1,9});
else
% path=DataSet{1,1};
% cd(path)
prefix=DataSet{1,2};
sufix='';
nalga=str2num(DataSet{1,3});
firstfile=str2num(DataSet{1,4});
interval=str2num(DataSet{1,5});
lastfile=str2num(DataSet{1,6});
frameinterval=str2num(DataSet{1,7});
impixelsize=str2num(DataSet{1,8});
end

filestoread=firstfile:interval:lastfile;
nfiles=length(filestoread);

result=zeros(nfiles,3);
loadingkymo=0;
multikymo_flag=0;
SLITwidth=1;
ROI1=10;
ROI2=10;
ROI3=20;
ROI4=5;
ncanal=1;
timeseries=1;

%%%newapril2015
openfilex=[prefix,sprintf(['%0',num2str(nalga),'d'],firstfile),sufix,'.tif'];
   if isempty(regexp(openfilex,'_t[0-9]'))==0
            addslot=1;
        else
            addslot=0;
        end
        
        %% FILENAME STRUCTURING
        tindex=regexp(openfilex,'t[0-9]'); if isempty(tindex), tindex=-1; end
        zindex=regexp(openfilex,'z[0-9]'); if isempty(zindex), zindex=-1; end
        cindex=regexp(openfilex,'c[0-9]'); if isempty(cindex), cindex=-1; end
        xyindex=regexp(openfilex,'xy[0-9]'); if isempty(xyindex), xyindex=-1; end
        tifindex=regexp(openfilex,'.tif'); if addslot==1, tifindex=tifindex+1; end
        
        filestruct=(1:5)';
        filestruct(1,2)=tindex;
        filestruct(2,2)=zindex;
        filestruct(3,2)=cindex;
        filestruct(4,2)=xyindex;
        filestruct(5,2)=tifindex;
        filestruct=sortrows(filestruct,2)
        offset=numel(find(filestruct==-1))
        
        % NALGA (temporal)
        torder=find(filestruct(:,1)==1);
        tpos=filestruct(torder,2);
        nextpos=filestruct(torder+1,2);
        nalga=nextpos-tpos-1-addslot;
        
        % NALGAZ (no de layers)
        zorder=find(filestruct(:,1)==2);
        zpos=filestruct(zorder,2);
        nextpos=filestruct(zorder+1,2);
        nalgaz=nextpos-zpos-1-addslot;
        
        % NALGAC (no de canais)
        corder=find(filestruct(:,1)==3);
        cpos=filestruct(corder,2);
        nextpos=filestruct(corder+1,2);
        nalgac=nextpos-cpos-1-addslot;
        
        % NALGAXY (no de campos)
        xyorder=find(filestruct(:,1)==4);
        xypos=filestruct(xyorder,2);
        nextpos=filestruct(xyorder+1,2);
        nalgaxy=nextpos-xypos-1-addslot;
        
        %indexsort=sort([zindex cindex tifindex]);
        try
        prefix=openfilex(1:tpos);
        sufix=openfilex(max(tpos+1+nalga:end-4, 1));
        catch
        end

        try
            fprintf(['\n******\nDetected file structure with the form \n', openfilex(1:tpos),'[',num2str(nalga),']', openfilex(tpos+nalga+1:zpos),'[',num2str(nalgaz),']', openfilex(zpos+nalgaz+1:cpos),'[',num2str(nalgac),']']);
        
            %openfilex(cpos+nalgac+1:xypos+1),'[',num2str(nalgaxy),']'])
        catch
        end
%%newENDapril

LAPSOview

LAPSOviewframe
