# Supplementary material for: Spatiotemporal control of mitotic exit during anaphase by an aurora B-Cdk1 crosstalk
Source: eLife. 2019 Aug 19;8:e47646. doi: 10.7554/eLife.47646 (PMC6706241; doi:10.7554/eLife.47646)
Supplement: Source code 1. [file elife-47646-code1.zip › 20190318c_LAPSO/LAPSO_ISM_stdkym.m]

%kym3D
stdkym=[];
stdkym_horiz=[];
meankym=[];
 
%% ESTIMATE BACKGROUND
stringzeros=stringini(1:nalga-1);
fonte=[deblank(prefix), stringzeros, num2str(filestoread(1)),sufix,'.tif'];
    imm=imread(fonte,'tif');
    im=double(imm);
    
    
    kindsmoothvalue=get(kindsmooth,'Value');
    if kindsmoothvalue==2
        a=5;
        w=1;
        [x y]=meshgrid(-a:a,-a:a);
        z=exp(-(x.^2+y.^2)/(2*w^2));
        im1=conv2(im,z);
        
        im=im1(6:end-5,6:end-5);
        media=mean(mean(im));
        im(1:3,:)=media;
        im(:,1:3)=media;
        im(end-2:end,:)=media;
        im(:,end-2:end)=media;
    else im=double(im);
    end
    if get(imgradient,'Value')==1
        im=gradient(im);
    end
    
    
    if get(imnegative,'Value')==1
      
        im=-im+max(max(im)); %novo Jun2008 : era -im+1
    end
    
       
    if  angactual~=0
        im=imrotate(im,angactual,'bilinear','crop');
    end         
    if get(rotate90,'Value')==1
        im=im';
    end
    
    ang=get(rotationui,'Value'); 
    imtemp=im;
    deltaang=ang-anganterior;
    im=imrotate(im,ang,'crop');
  
    figure(100),
imagesc(im), axis equal, axis off
title('click and drag area for background estimation','Color','k','FontSize',14);
temp=round(getrect);
recttemp=im(temp(2):temp(2)+temp(4),temp(1):temp(1)+temp(3));
backgEstimate=mean(recttemp(:))
        
%% END OF ESTIMATE BACKGROUND

%%
%2.06.2011 -> fazer aqui a leitura do kym local conforme geradoe m
%inspectkymo

for n=1:nfiles

    temp=kym3d(:,:,n);
    periphery_vals=[temp(1,:)'; temp(end,:)'; temp(:,1); temp(:,end)];
    temp=temp-backgEstimate;%mean(periphery_vals);
        
stdkym(n)=std(temp(:));
stdkym_horiz(n)=mean(std(temp)); stdkym_horiz(n)=0;
meankym(n)=mean(temp(:));
end

AA=kym3d(:,:,1);
BB=kym3d(:,:,2);

f=mean(BB(:))/mean(AA(:)); %f=fraction of survivals (optimal is 0.39) 
C=stdkym./meankym;
Cnorm=(C-C(1))./(C(2)-C(1));
Cnormsquared=Cnorm.^2;

% range of mean intensity (to check for bleaching); DISPLAYED in subplot #5

Imin=min(meankym(2:end));
Imax=max(meankym(2:end));
Imean=mean(meankym(2:end));
RelVar=(Imax-Imin)/Imean;

ISMfig=figure('Un','norm','Position',[.1 .1 .8 .8]), 

subplot(3,3,1),hist(AA(:),20);
        subplot(3,3,2),hist(BB(:),20);
        
 
subplot(3,3,4)
plot(stdkym), ylabel('Intensity Standard Deviation ')
subplot(3,3,5)
plot(meankym,'k'), ylabel('Mean Intensity'), text(0,10,[ 'relative variation = ',num2str(RelVar*100),' %'])
subplot(3,3,6), 
%plot(C,'r.'), 
ylabel('Contrast (=Std/<I>)'), hold on, plot(Cnormsquared,'r'), title('C-squared')

subplot(3,3,7)
imagesc(im), hold on, axis off, colormap(gray), axis equal
plot([ROI(1) ROI(1)+ROI(3) ROI(1)+ROI(3) ROI(1) ROI(1) ] ...
    ,[ROI(2) ROI(2) ROI(2)+ROI(4) ROI(2)+ROI(4) ROI(2) ],'Color',[.9 .4 .4]) , hold on
subplot(3,3,8), axis off
text(00,.7,['f = ',num2str(f), '  (optimal 0.3 < f < 0.5)'])
text(00,.5,['corresponds to gamma = ',num2str(1/f-1)])

%text(00,00,'ctrl-V in a spreadsheet app to paste mean and squared-Contrast data','Color','r')

% as a main title
ha = axes('Position',[0 0 1 1],'Xlim',[0 1],'Ylim',[0
1],'Box','off','Visible','off','Units','normalized', 'clipping' , 'off');
text(0.5, .98,['path: ', path, fonte],'HorizontalAlignment', ...
'center','VerticalAlignment', 'top','FontSize',12)

% as a info on the bottom
ha = axes('Position',[0 0 1 1],'Xlim',[0 1],'Ylim',[0
1],'Box','off','Visible','off','Units','normalized', 'clipping' , 'off');
text(0.5, .05,'ctrl-V in a spreadsheet app to paste mean and squared-Contrast data','HorizontalAlignment', ...
'center','VerticalAlignment', 'top','FontSize',12)

saveastiff=uicontrol('Style','push','String',' Save panel as tiff','Units','normalized','Position',[.8 .9 .2 .1],'Callback','LAPSO_ISMtiffwritebutton','BackgroundColor','w','ForegroundColor','k','FontSize',8);
callbacktip(saveastiff);
%SEND DATA TO CLIPBOARD
toclipboard=[meankym',Cnormsquared'];
strint=mat2str(toclipboard);
strint=strint(2:end-1);
strint=sprintf(strint);
strint=strrep(strint,';','\n');
strint=strrep(strint,' ','\t');
strint=sprintf(strint);
clipboard('copy',strint);
