# Supplementary material for: Spatiotemporal control of mitotic exit during anaphase by an aurora B-Cdk1 crosstalk
Source: eLife. 2019 Aug 19;8:e47646. doi: 10.7554/eLife.47646 (PMC6706241; doi:10.7554/eLife.47646)
Supplement: Source code 1. [file elife-47646-code1.zip › 20190318c_LAPSO/LAPSO_ISMtiffwritebutton.m]

captureframe=getframe(gcf);
  
imwrite(captureframe.cdata,'ISMpanel.tif','tiff','Compression','none');
