# Supplementary material for: Spatiotemporal control of mitotic exit during anaphase by an aurora B-Cdk1 crosstalk
Source: eLife. 2019 Aug 19;8:e47646. doi: 10.7554/eLife.47646 (PMC6706241; doi:10.7554/eLife.47646)
Supplement: Source code 1. [file elife-47646-code1.zip › 20190318c_LAPSO/LAPSOaux.asv]

clear fonte
clear guidefileshow
axes(imzoomedaxes), hold off
axes(imaxes),
flag=0;
npontos=4;

set(rotationui,'Value',0);
lapsoviewframe
for n=[1 1:nfiles]
    
    %Definiçao e abertura do ficheiro fonte
    if ceil(log10(filestoread(n)+1))==1
        stringzeros=stringini(1:nalga-1);
    elseif ceil(log10(filestoread(n)+1))==2
        stringzeros=stringini(1:nalga-2);
    elseif ceil(log10(filestoread(n)+1))==3
        stringzeros=stringini(1:nalga-3);
    elseif filestoread(n)==0
        stringzeros=stringini(1:nalga-1);
    end
    
    fonte=[prefix, stringzeros, num2str(filestoread(n)),sufix,'.tif'];
    imm=imread(fonte,'tif');
    im=double(imm);
    
    kindsmoothvalue=get(kindsmooth,'Value');
    if kindsmoothvalue==2
        a=5;
        w=1;
        [x y]=meshgrid(-a:a,-a:a);
        z=exp(-(x.^2+y.^2)/(2*w^2));
        im1=conv2(im,z);
         
        im=im1(6:end-5,6:end-5);
        media=mean(mean(im));
        im(1:3,:)=media;
        im(:,1:3)=media;
        im(end-2:end,:)=media;
        im(:,end-2:end)=media;
    else im=double(im);
    end
    if get(imgradient,'Value')==1
    im=gradient(im);
end
    sub=im-min(min(im));
    im=sub/max(max(sub));
    
    if get(imnegative,'Value')==1
    im=-im+1;
    end
    
    
    intcrop=get(imadjustment,'Value');
im=imadjust(im,[0 intcrop],[0 1]);
%im(find(im==1))=0;
    % ========================================
    
    if n==1
        if flag==0
            
            %Desenha o rectangulo da zona ZOOMED
            zoomed=round(getrect);
            plot([zoomed(1) zoomed(1)+zoomed(3) zoomed(1)+zoomed(3) zoomed(1) zoomed(1) ] ...
                ,[zoomed(2) zoomed(2) zoomed(2)+zoomed(4) zoomed(2)+zoomed(4) zoomed(2) ],'Color',[.4 .4 .7]) 
            %%%%%%%%%%%%%%%%%%%%%%%%%%%%%%%%%%%%
        end
    end
    
    if get(rotate90,'Value')==1
        im=im';
    end
    ang=get(rotationui,'Value'); 
    imtemp=im;
    deltaang=ang-anganterior;
    im=imrotate(im,ang,'crop');
    im(find(im==0))=min(min(imtemp));
    anganterior=ang;    
    
    siz=size(im);
    
    imzoomed=im(round(zoomed(2):zoomed(2)+zoomed(4)),round(zoomed(1):zoomed(1)+zoomed(3)));
    axes(imzoomedaxes),  axis ij, axis equal, %-min(min(imzoomed))),
    xlim=get(imzoomedaxes,'XLim'); ylim=get(imzoomedaxes,'YLim');
    set(imzoomedaxes,'XLim',((xlim-xlim(1))*impixelsize),'YLim',((ylim-ylim(1))*impixelsize));
    siz2=size(imzoomed);
    imagesc(0:siz2(1)*impixelsize,0:siz2(2)*impixelsize,imzoomed), axis equal
    set(progress,'String',[num2str(n),' / ',num2str(nfiles)]);
    hold on, 
    
    %Definiç~ao do ROI
    if n==1
        if flag==0
            rect=round(getrect); % formato de rect [xmin ymin width height]
            flag=1;
        end
    end  
    
    plot([rect(1) rect(1)+rect(3) rect(1)+rect(3) rect(1) rect(1) ] ...
        ,[rect(2) rect(2) rect(2)+rect(4) rect(2)+rect(4) rect(2) ],'Color',[.6 .6 1.0])
    
    hold on
    imROI=im(round(rect(2)+zoomed(2):rect(2)+zoomed(2)+rect(4)),round(rect(1)+zoomed(1):rect(1)+zoomed(1)+rect(3)));
    
    
    limiar=uicontrol('Style','Slider','Units','normalized','Position',[0.195 .08 .01 .2],'BackgroundColor',[.3 .3 .3],'Value',lim,'SliderStep',[.005 .05],'Min',0,'Max',1,'Callback','lapsolimiar');
    text=uicontrol('Style','text','Units','normalized','Position',[0.195 .29 .01 .2],'BackgroundColor',backClor,'Value',lim,'SliderStep',[.005 .05],'Min',0,'Max',1,'Callback','lapsolimiar');
    sizeROI=size(imROI);
    nlimiar=uicontrol('Style','Slider','Units','normalized','Position',[0.211 .08 .01 .2],'BackgroundColor',[.4 .3 .3],'Value',npontos,'SliderStep',[.005 .05],'Min',1,'Max',sizeROI(1)*sizeROI(2),'Callback','lapsolimiarpontos');

         axes(imaxes)
                plot([zoomed(1)+rect(1) zoomed(1)+rect(1)+rect(3) zoomed(1)+rect(1)+rect(3) zoomed(1)+rect(1) zoomed(1)+rect(1) ] ...
                ,[zoomed(2)+rect(2) zoomed(2)+rect(2) zoomed(2)+rect(2)+rect(4) zoomed(2)+rect(2)+rect(4) zoomed(2)+rect(2) ],'Color',[.8 0 0]) ;

    %=============================
    %Centr´oide
    
    if lim~=1
        imROIenhanced=zeros(size(imROI));
        salvos=find(imROI>lim);
        imROIenhanced(salvos)=imROI(salvos);
    else
        
        npontos=round(get(nlimiar,'Value'));
        imROIenhanced=nmaxima(imROI,npontos);
        lim=1;
    end 
    
    xproj=sum(imROIenhanced);
    yproj=sum(imROIenhanced');
    xcentroid=sum(xproj(1:end).*(1:length(xproj)))/sum(xproj(1:end));
    ycentroid=sum(yproj(1:end).*(1:length(yproj)))/sum(yproj(1:end));
    xcentroideff=xcentroid+rect(1)+zoomed(1)-1;
    ycentroideff=ycentroid+rect(2)+zoomed(2)-1;
    
    imROIenhancedshow=imROIenhanced;
    imROIenhancedshow(find(imROIenhancedshow==0))=1;
    axes(axesROI),axis ij, imagesc((imROIenhancedshow)),axis equal, hold on, plot(xcentroid, ycentroid,'ro'),hold off
    
    %M´aximo
    [ymax xmax]=find(imROI==max(max(imROI)));
    
    xmaxeff=xmax(1)+rect(1)+zoomed(1)-1;
    ymaxeff=ymax(1)+rect(2)+zoomed(2)-1;
    axes(imzoomedaxes), %plot(xmaxeff+1-zoomed(1), ymaxeff+1-zoomed(2),'wo'), 
    plot(xcentroideff+1-zoomed(1), ycentroideff+1-zoomed(2),'ro'), hold off,
    axes(imaxes); 
    
    
    %%%%%
    result(n,[1 2 3 5 6])=[filestoread(n),xmaxeff,ymaxeff,xcentroideff,ycentroideff];
    
    if n==1
        aviso1=uicontrol('Style','text','Units','normalized','Position',[0.05 .0225 .1 .02],'String','Define threshold-->ENTER','FontSize',8,'BackgroundColor',backColor,'ForegroundColor','w');
        pause, 
        delete(aviso1),%delete(limiar)
        message=uicontrol('Style','text','Units','normalized','Position',[0.0 .0 1 .02],'String','ENTER to move to next frame     .....................     To redefine ROI click on two opposed vertices (from NW to SE) of the new rectangle (don''t drag)','FontSize',5,'BackgroundColor','k','ForegroundColor','y');
    end
    
    [nx ny]=ginput;
    
    if isempty(nx)==0 & nx<length(imzoomed) & nx>0
        rect=round([nx(1) ny(1) nx(2)-nx(1) ny(2)-ny(1)]);
    end
    
end

axes(imzoomedaxes), hold on, plot(result(1:n,5)-zoomed(1)+1,result(1:n,6)-zoomed(2)+1,'Color',[1 0 0]), axis equal, ...
    set(imzoomedaxes,'Color',[.3 .3 .3]), hold off
result(:,4)=sqrt((result(:,2)-result(1,2)).^2+(result(:,3)-result(1,3)).^2);
result(:,7)=sqrt((result(:,5)-result(1,5)).^2+(result(:,6)-result(1,6)).^2);

        axes(axesROI),hold off,axis off,
    %plot((0:sizeresult(1,1)-1)'*frameinterval,result(:,7)*impixelsize)
    plot(result(:,1)*frameinterval,result(:,7)*impixelsize)
    xlabel('Time(sec)','Color','w');ylabel('Distance to origin (micron)','Color','w')


% nome=[];
% while isempty(nome)==1
%     clc
%     disp(' ');
%     disp(' ');
%     disp(' .DAT files in this folder :')
%     dir *.dat
%     nome=input('  Save as (e.g. ''results'') -->  ');
% end
% 
% disp('')
% disp('O resultado gravado ´e a matriz result (nx4):') 
% disp('Col.1: no. do ficheiro') 
% disp('Col.2: posiçao x maximo ')
% disp('Col.3: posiçao y maximo')
% disp('Col.4: dist. 2D ao pixel max do primeiro ficheiro lido')
% disp('Col.5: posiçao x centroide')
% disp('Col.6: posiçao y centroide')
% disp('Col.4: dist. 2D ao centroide do primeiro ficheiro lido')
% 
% 
% dlmwrite([nome,'.dat'],result);
if betweentrackingsflag==0
    secondtrack='';
    while strcmp(secondtrack,'')==1
        secondtrack=questdlg('Take last particle as reference for the next one ?','...','Yes','Save track','','');
    end
    %if secondtrack=='Yes'
    if strcmp(secondtrack,'Yes')==1
        betweentrackingsflag=1;
        resultmemory=result;
        
        set(viewframe,'Value',1)
        axes(imaxes)
        plot(result(1,5),result(1,6),'*')
        %elseif secondtrack=='Save Track'
    elseif strcmp(secondtrack,'Save track')==1
        prompt={'Save tracking results as'};
        def={''};
        dlgTitle='SAVE AS';
        lineNo=1;
        nome=inputdlg(prompt,dlgTitle,lineNo,def);
        dlmwrite(['LAPSOsingle_',num2str(nalga),'_',prefix,'__',nome{1,1},'.dat'],result); 
        dlmwrite(['LAPSOsingle_',num2str(nalga),'_',prefix,'__',nome{1,1},'_SETTINGS.asc'],strvcat(DataSet),'\');
        
    end
else
    prompt={'Save pair distance as'};
    def={''};
    dlgTitle='SAVE AS';
    lineNo=1;
    nomepair=inputdlg(prompt,dlgTitle,lineNo,def);
    
    pairdistance=sqrt((result(:,5)-resultmemory(:,5)).^2+(result(:,6)-resultmemory(:,6)).^2);
    sizeresult=size(result);
    % Grava matriz [frame, centroidexparticula1,centroideyparticula1,centroidexparticula2,centroidexparticula2,distancia entre particulas)
    dlmwrite(['LAPSOpair_',num2str(nalga),'_',prefix,'__',nomepair{1,1},'.dat'],[filestoread',resultmemory(:,5),resultmemory(:,6),result(:,5),result(:,6),pairdistance]);
    dlmwrite(['LAPSOpair_',num2str(nalga),'_',prefix,'__',nomepair{1,1},'_SETTINGS.asc'],strvcat(DataSet),'\');

    %(1:sizeresult(1,1))'
    
    betweentrackingsflag=0;
    
    axes(axesROI),hold off,axis off,
    plot((1:sizeresult(1,1))'*frameinterval,pairdistance*impixelsize)
    xlabel('Time(sec)','Color','w');ylabel('Distance (micron)','Color','w')
    
end
axes(imaxes)
