# Supplementary material for: Spatiotemporal control of mitotic exit during anaphase by an aurora B-Cdk1 crosstalk
Source: eLife. 2019 Aug 19;8:e47646. doi: 10.7554/eLife.47646 (PMC6706241; doi:10.7554/eLife.47646)
Supplement: Source code 1. [file elife-47646-code1.zip › 20190318c_LAPSO/LAPSOAuxmousetrack.m]

clear fonte
clear guidefileshow
axes(imzoomedaxes), hold off
axes(imaxes),


flag=0;
npontos=4;

set(rotationui,'Value',0), 

LAPSOviewframe
LAPSOpixval OFF
for n=1:nfiles
 
    
    %Defini�ao e abertura do ficheiro fonte
    if ceil(log10(filestoread(n)+1))==1
        stringzeros=stringini(1:nalga-1);
    elseif ceil(log10(filestoread(n)+1))==2
        stringzeros=stringini(1:nalga-2);
    elseif ceil(log10(filestoread(n)+1))==3
        stringzeros=stringini(1:nalga-3);
    elseif filestoread(n)==0
        stringzeros=stringini(1:nalga-1);
    end
    
    fonte=[deblank(prefix), stringzeros, num2str(filestoread(n)),sufix,'.tif'];
    imm=imread(fonte,'tif');
    im=double(imm);
    
    kindsmoothvalue=get(kindsmooth,'Value');
    if kindsmoothvalue==2
        a=5;
        w=1;
        [x y]=meshgrid(-a:a,-a:a);
        z=exp(-(x.^2+y.^2)/(2*w^2));
        im1=conv2(im,z);
        
        im=im1(6:end-5,6:end-5);
        media=mean(mean(im));
        im(1:3,:)=media;
        im(:,1:3)=media;
        im(end-2:end,:)=media;
        im(:,end-2:end)=media;
    else im=double(im);
    end
    if get(imgradient,'Value')==1
        im=gradient(im);
    end
    sub=im-min(min(im));
    im=sub/max(max(sub));
    
    if get(imnegative,'Value')==1
        im=-im+1;
    end
        
    intcrop=get(imadjustment,'Value');
    intcropmin=get(imadjustment2,'Value');
    im=imadjust(im,[intcropmin intcrop],[0 1]);
    %im(find(im==1))=0;
    % ========================================
    
    if n==1
                    
            %Desenha o rectangulo da zona ZOOMED
            zoomed=round(getrect);
            plot([zoomed(1) zoomed(1)+zoomed(3) zoomed(1)+zoomed(3) zoomed(1) zoomed(1) ] ...
                ,[zoomed(2) zoomed(2) zoomed(2)+zoomed(4) zoomed(2)+zoomed(4) zoomed(2) ],'Color',[.4 .4 .7]) 
                     
            %%%%%%%%%%%%%%%%%%%%%%%%%%%%%%%%%%%%
        
    end
    
     
    if get(rotate90,'Value')==1
        im=im';
    end
    ang=get(rotationui,'Value'); 
    imtemp=im;
    deltaang=ang-anganterior;
    im=imrotate(im,ang,'bilinear','crop');
    im(find(im==0))=min(min(imtemp));
    anganterior=ang;    
    
    %axes(imaxes),hold off, imagesc(im), axis image, axis off,hold on
    siz=size(im);
    
    imzoomed=im(round(zoomed(2):zoomed(2)+zoomed(4)),round(zoomed(1):zoomed(1)+zoomed(3)));
    axes(imzoomedaxes), axis ij, axis equal, %-min(min(imzoomed))),
    %xlim=get(imzoomedaxes,'XLim'); ylim=get(imzoomedaxes,'YLim');
    %set(imzoomedaxes,'XLim',((xlim-xlim(1))*impixelsize),'YLim',((ylim-ylim(1))*impixelsize));
    imagesc(imzoomed), axis equal, 
    
    
    if betweentrackingsflag==1 %&& n==1
            hold on, plot(result(1,2)-zoomed(1)+1,result(1,3)-zoomed(2)+1,'*'), hold off
            
        end

    
    set(progress,'String',[num2str(n),' / ',num2str(nfiles)]);
    %hold on, 
    
    
        
    [xmouse ymouse]=LAPSOgetpts;
    xmouse=round(xmouse);
    ymouse=round(ymouse);
    result(n,[1 2 3])=[filestoread(n),xmouse+zoomed(1)+1,ymouse+zoomed(2)+1];
   
   
    %drawnow
end

axes(imaxes),hold on, plot(result(1:n,2),result(1:n,3),'Color',[1 0 0]), axis equal, ...
    axes(imzoomedaxes), hold on, 
plot(result(1:n,2)-zoomed(1)+1,result(1:n,3)-zoomed(2)+1,'r'), axis equal, ...
    
    
set(imzoomedaxes,'Color',[.3 .3 .3]), hold off

if betweentrackingsflag==0
    secondtrack='';
    while strcmp(secondtrack,'')==1
        secondtrack=questdlg('Take last particle as reference for the next one ?','...','Yes','Save track','','');
    end
    %if secondtrack=='Yes'
    if strcmp(secondtrack,'Yes')==1
        betweentrackingsflag=1;
        resultmemory=result;
        
        
        set(viewframe,'Value',firstfile)
        %axes(imaxes)
        %plot(result(1,2),result(1,3),'*')
        %elseif secondtrack=='Save Track'
    elseif strcmp(secondtrack,'Save track')==1
        
        
        prompt={'Save tracking results as'};
        def={''};
        dlgTitle='SAVE AS';
        lineNo=1;
        nome=inputdlg(prompt,dlgTitle,lineNo,def);
        
        %%%%%GRAVA�~AO DE FICHEIROS (SINGLE TRACK)%%%%%%%%%
        %%%%%%%%%%%%%%%%%%%%%%%%%%%%%%%%%%%%
        %%%%%%%%%%%%%%%%%%%%%%%%%%%%%%%%%%%%        
        dlmwrite(['LAPSOsingle_',num2str(nalga),'_',deblank(prefix),'__',nome{1,1},'--',sufix,'HELP.dat'],'file number , posX ,  posY , '); 
      
        dlmwrite(['LAPSOsingle_',num2str(nalga),'_',deblank(prefix),'__',nome{1,1},'--',sufix,'.dat'],result); 
        dlmwrite(['LAPSOsingle_',num2str(nalga),'_',deblank(prefix),'__',nome{1,1},'--',sufix,'_SETTINGS.asc'],strvcat(DataSet),'\');
        
        
    end
else
    prompt={'Save pair distance as'};
    def={''};
    dlgTitle='SAVE AS';
    lineNo=1;
    nomepair=inputdlg(prompt,dlgTitle,lineNo,def);
    
    pairdistance=sqrt((result(:,2)-resultmemory(:,2)).^2+(result(:,3)-resultmemory(:,3)).^2);
    pairangle=-atan((result(:,3)-resultmemory(:,3))./(result(:,2)-resultmemory(:,2)));
    sizeresult=size(result);
    % Grava matriz [frame, centroidexparticula1,centroideyparticula1,centroidexparticula2,centroidexparticula2,distancia entre particulas)
    s=size(filestoread);
    if s(1)>1
        filestoread=filestoread';
    end
    result=result(1:length(filestoread),:);
    resultmemory=resultmemory(1:length(filestoread),:);
    pairdistance=pairdistance(1:length(filestoread),:);
    pairangle=pairangle(1:length(filestoread),:);
    dlmwrite(['LAPSOpair_',num2str(nalga),'_',deblank(prefix),'__',nomepair{1,1},'--',sufix,'.dat'],[filestoread',resultmemory(:,2),resultmemory(:,3),result(:,2),result(:,3),pairdistance,pairangle*180/pi]);
    dlmwrite(['LAPSOpair_',num2str(nalga),'_',deblank(prefix),'__',nomepair{1,1},'--',sufix,'_SETTINGS.asc'],strvcat(DataSet),'\');
    
    betweentrackingsflag=0;
    
    axes(axesROI),hold off,axis off,
    %plot((0:sizeresult(1,1)-1)'*frameinterval,pairdistance*impixelsize)
    plot((0:length(filestoread)-1)'*frameinterval,pairdistance*impixelsize)
    xlabel('Time(sec)','Color','w');ylabel('Distance (micron)','Color','w')
    axes(imaxes)
    plot(result(1,2),result(1,3),'b*'),hold on,plot(resultmemory(1,2),resultmemory(1,3),'r*')
    plot(result(:,2),result(:,3),'b'),hold on,plot(resultmemory(:,2),resultmemory(:,3),'r')
end
axes(imaxes)
