# Supplementary material for: Spatiotemporal control of mitotic exit during anaphase by an aurora B-Cdk1 crosstalk
Source: eLife. 2019 Aug 19;8:e47646. doi: 10.7554/eLife.47646 (PMC6706241; doi:10.7554/eLife.47646)
Supplement: Source code 1. [file elife-47646-code1.zip › 20190318c_LAPSO/LAPSOchange_channel.m]

chposition=round(get(changechannel,'Value'))
chindexx=regexp(sufix,'c[0-9]')-1;
sufix=[sufix(1:1+addslot+nalgaz+addslot+1), ...
    sprintf(['%0',num2str(nalgac),'d'],chposition), ...
    ]

%sufix2=[sufix(1:chindexx+1),sprintf(['%0',num2str(nalgac),'d'],chposition),sufix(chindexx+nalgac+2:end)]
%sufix=sufix2;
LAPSOviewframe
