# Supplementary material for: Spatiotemporal control of mitotic exit during anaphase by an aurora B-Cdk1 crosstalk
Source: eLife. 2019 Aug 19;8:e47646. doi: 10.7554/eLife.47646 (PMC6706241; doi:10.7554/eLife.47646)
Supplement: Source code 1. [file elife-47646-code1.zip › 20190318c_LAPSO/LAPSOchange_zed.m]

zposition=round(get(changezed,'Value'))
%zindexx=regexp(sufix,'z[0-9]')-1;

%sufix=[sufix(1:1+addslot),sprintf(['%0',num2str(nalgaz),'d'],zposition),sufix(1+addslot+nalgaz+1:end)]
sufix=[sufix(1:1+addslot),sprintf(['%0',num2str(nalgaz),'d'],zposition),sufix(1+addslot+nalgaz+1:end)]

LAPSOviewframe

%fonte=[deblank(prefix),sprintf('%03d',filestoread(n)),'_z',sprintf('%03d',zindexx),sufix(6:end),'.tif']

       
