# Supplementary material for: Spatiotemporal control of mitotic exit during anaphase by an aurora B-Cdk1 crosstalk
Source: eLife. 2019 Aug 19;8:e47646. doi: 10.7554/eLife.47646 (PMC6706241; doi:10.7554/eLife.47646)
Supplement: Source code 1. [file elife-47646-code1.zip › 20190318c_LAPSO/LAPSOchromokymo_hard.m]

global RGBmapping
kymoreducedflag=1;
chromo_kym=chromokymo(kym,SLITwidth,'hardRGB');

axes(imzoomedaxes), hold off, imagesc(chromo_kym), axis off 
axes(imaxes), hold on, imagesc([ROI1*.7,ROI1*.97],[ROI2,ROI2+ROI4],RGBmapping), axis equal
