# Supplementary material for: Spatiotemporal control of mitotic exit during anaphase by an aurora B-Cdk1 crosstalk
Source: eLife. 2019 Aug 19;8:e47646. doi: 10.7554/eLife.47646 (PMC6706241; doi:10.7554/eLife.47646)
Supplement: Source code 1. [file elife-47646-code1.zip › 20190318c_LAPSO/LAPSOchromoprojection.m]

spacekym=kymreshape(kym,SLITwidth);
s=size(kym);
spaceSLITwidth=s(1)/SLITwidth;

global RGBmapping
kymoreducedflag=1;
%kymreduced=[];
LAPSOkymoreduce
clear chromo_kym
siz=size(kym);
if numel(siz)>2
    channelsource=questdlg('CHANNEL SOURCE','...','R','G','B','B');
    channels=['R','G','B'];
    channelsource=find(channels==channelsource);

    %     channeltarget=questdlg('CHANNEL (EXTRA) TARGET','...','R','G','B','FullChromokymo','Cancel','Cancel');
    %     channels=['R','G','B','FullChromokymo'];
    %     channeltarget=find(channels==channeltarget);

    chromo_kym=chromokymo(spacekym(:,:,channelsource),spaceSLITwidth,2,get(reductiontype,'Value'));

    keepotherchannels=questdlg('KEEP OTHER CHANNELS CONTRIBUTIONS?','...','No','Also No :-)','No :-) :-)');
    if strcmp(keepotherchannels,'Yes')
        othersweight=1;
    elseif strcmp(keepotherchannels,'No')
        othersweight=0;
    end
    
    
    for n=1:3
        if n~=channelsource
            chromo_kym(:,:,n)=(chromo_kym(:,:,n));%+0.5*othersweight*spacekym(:,:,n))/1.5;            
        end
    end

else
    
    chromo_kym=chromokymo(spacekym,spaceSLITwidth,get(chromokymotype,'Value'),get(reductiontype,'Value'));
end
axes(imzoomedaxes), hold off, imagesc(chromo_kym), axis off, axis image
%axes(imaxes), hold on, imagesc([ROI1*.7,ROI1*.97],[ROI2,ROI2+ROI4],RGBmapping), axis equal
kymoreducedflag=1;
