# Supplementary material for: Spatiotemporal control of mitotic exit during anaphase by an aurora B-Cdk1 crosstalk
Source: eLife. 2019 Aug 19;8:e47646. doi: 10.7554/eLife.47646 (PMC6706241; doi:10.7554/eLife.47646)
Supplement: Source code 1. [file elife-47646-code1.zip › 20190318c_LAPSO/LAPSOconvertmultitiff.m]

global impixelsize


timeseries=1;
clear guidedata
[openfilex openfilepathx]=uigetfile('*.tif');

if openfilex~=0
    openfile=openfilex;
    openfilepath=openfilepathx;

    path=openfilepath;
    prefix=openfile(1:end-4-nalga);

    cd(path), %dir *.tif
    %dirstructure=dir('*.tif');

info=imfinfo(openfile);
s=size(info);
nstack=s(2);

%lidar com multiimage singletiff
    
        nalga=4;
        convertquest=questdlg('MULTIIMAGE SINGLE TIFF','...','Convert to TIFF SERIES','Cancel','Cancel');

        if strcmp(convertquest,'Convert to TIFF SERIES')==1

            prompt={'Prefix'};
            def={[prefix,'_t']};
            dlgTitle='';
            lineNo=[ones(1,1),25];
            dimprefix=inputdlg(prompt,dlgTitle,lineNo,def);
            prefixx=dimprefix{1,1};
            filestoread=1:10000;
            n=1;
            warndlg('The set of files will be created and saved to disk for future usage. After finding the last existing image it generates an error, so you have to reopen from the beginning the new files'); 

            for n=1:nstack
                 set(progress,'String',num2str(n));
                    %Defini�ao e abertura do ficheiro fonte
                    if ceil(log10(filestoread(n)+1))==1
                        stringzeros=stringini(1:nalga-1);
                    elseif ceil(log10(filestoread(n)+1))==2
                        stringzeros=stringini(1:nalga-2);
                    elseif ceil(log10(filestoread(n)+1))==3
                        stringzeros=stringini(1:nalga-3);
                    elseif ceil(log10(filestoread(n)+1))==0
                        stringzeros=stringini(1:nalga-1);
                    end

                    fonte=[prefixx, stringzeros, num2str(filestoread(n)),sufix,'.tif'];
                    imm=imread([openfile(1:end-4),'.tif'],'tif',n);
                    im=double(imm);
                    imwrite(im,[prefixx,stringzeros,num2str(filestoread(n)),'.tif'],'tif','Compression','none');
            n=n+1;
            end
        end
        
    end
