# Supplementary material for: Spatiotemporal control of mitotic exit during anaphase by an aurora B-Cdk1 crosstalk
Source: eLife. 2019 Aug 19;8:e47646. doi: 10.7554/eLife.47646 (PMC6706241; doi:10.7554/eLife.47646)
Supplement: Source code 1. [file elife-47646-code1.zip › 20190318c_LAPSO/LAPSOcreatepairfromsingle.m]

[file path]=uigetfile('LAPSOsingle*.dat');
cd(path)
readdata1=dlmread(file);
readdata1=readdata1(:,5:6);

[file path]=uigetfile('LAPSOsingle*.dat');
cd(path)
readdata2=dlmread(file);
readdata2=readdata2(:,5:6);

s=size(readdata2);
n=s(1);

result=[(1:n)', readdata1, readdata2];

pairdistance=sqrt((result(:,5)-result(:,3)).^2+(result(:,5)-resultmemory(:,3)).^2);
    pairangle=-atan((result(:,4)-result(:,2))./(result(:,4)-result(:,2)));
    
    result=[result pairdistance pairangle];
    
    prompt={'Save tracking results as'};
        def={''};
        dlgTitle='SAVE AS';
        lineNo=1;
        nome=inputdlg(prompt,dlgTitle,lineNo,def);
        
      nalga=str2num(file(13));
prefix=file(15:end-4);
prefix=prefix(1:findstr(prefix,'__')-1);

dlmwrite(['LAPSOpair_',num2str(nalga),'_',prefix,'__',nome{1,1},'--',sufix,'HELP.txt'],'file number , pos x centroide particula A ,  pos y centroide part. A , pos x centroide particula B ,  pos y centroide part. B, dist 2D centroides A e B, angulo entre a recta que una as particulas e a horizontal (graus)'); 
dlmwrite(['LAPSOpair_',num2str(nalga),'_',prefix,'__',nome{1,1},'--',sufix,'.dat','.dat'],result);
dlmwrite(['LAPSOpair_',num2str(nalga),'_',prefix,'__',nome{1,1},'--',sufix,'_SETTINGS.asc'],strvcat(DataSet),'\');
