# Supplementary material for: Spatiotemporal control of mitotic exit during anaphase by an aurora B-Cdk1 crosstalk
Source: eLife. 2019 Aug 19;8:e47646. doi: 10.7554/eLife.47646 (PMC6706241; doi:10.7554/eLife.47646)
Supplement: Source code 1. [file elife-47646-code1.zip › 20190318c_LAPSO/LAPSOcrop.m]

dirfonte=pwd;
axes(imaxes),

normalkymowindow=questdlg('CROP window','...','Use last CROP window','Draw region','Cancel','Cancel');

if strcmp(normalkymowindow,'Draw region')==1
       
    
croprect=round(getrect);


s=size(im);
croprect(1)=max([1 croprect(1)]);
croprect(2)=max([1 croprect(2)]);
croprect(3)=min([s(2)-croprect(1) croprect(3)]);
croprect(4)=min([s(1)-croprect(2) croprect(4)]);

end
plot([croprect(1) croprect(1)+croprect(3) croprect(1)+croprect(3) croprect(1) croprect(1) ] ...
    ,[croprect(2) croprect(2) croprect(2)+croprect(4) croprect(2)+croprect(4) croprect(2) ],'Color',[.4 .4 .7]) 

answer=questdlg('A set of cropped TIFF files will be created','CROP','Continue','Cancel','Cancel');

if strcmp(answer,'Cancel')==1
    break
else
    
%     prompt={'Create folder'};
%     def={''};
%     dlgTitle='';
%     lineNo=[1,30];
%     TIFFname=inputdlg(prompt,dlgTitle,lineNo,def);
%     mkdir([TIFFname{1,1},'_CROPPED']);
    
 %   dir=uigetdir;
    
    for n=1:nfiles
        
        %Defini�ao e abertura do ficheiro fonte
        if ceil(log10(filestoread(n)+1))==1
            stringzeros=stringini(1:nalga-1);
        elseif ceil(log10(filestoread(n)+1))==2
            stringzeros=stringini(1:nalga-2);
        elseif ceil(log10(filestoread(n)+1))==3
            stringzeros=stringini(1:nalga-3);
        elseif ceil(log10(filestoread(n)+1))==0
            stringzeros=stringini(1:nalga-1);
        end
        
        fonte=[prefix, stringzeros, num2str(filestoread(n)),sufix,'.tif'];
        imm=imread(fonte,'tif');
        im=double(imm);
        
        kindsmoothvalue=get(kindsmooth,'Value');
        if kindsmoothvalue==2
            a=5;
            w=1;
            [x y]=meshgrid(-a:a,-a:a);
            z=exp(-(x.^2+y.^2)/(2*w^2));
            im1=conv2(im,z);
            im=im1(a+2*w:end-a-2*w,a+2*w:end-a-2*w);
            im(1,:)=im(2,:);
            im(:,1)=im(:,2);
        else im=double(imm);
        end
        
        mintemp=min(min(im));
        im=imrotate(im,ang,'crop');
        im(find(im==0))=mintemp;
        
        imsize=size(im);
        imcropped=im(croprect(2):croprect(2)+croprect(4)-1,croprect(1):croprect(1)+croprect(3)-1);
        
        if n==1
            normfactor=max(max(imcropped));
        end
        
        %cd(dir);              
        imwrite(imcropped/normfactor,['CROPPED',prefix, stringzeros, num2str(filestoread(n)),sufix,'.tif'],'tif','Compression','none');
        cd(dirfonte);
    end  
    
    
    
end
%cd(dir);
LAPSOviewframe
