# Supplementary material for: Spatiotemporal control of mitotic exit during anaphase by an aurora B-Cdk1 crosstalk
Source: eLife. 2019 Aug 19;8:e47646. doi: 10.7554/eLife.47646 (PMC6706241; doi:10.7554/eLife.47646)
Supplement: Source code 1. [file elife-47646-code1.zip › 20190318c_LAPSO/LAPSOcube.m]

if exist('layerini','var')==0
    layerini=1;
end
if exist('layerfin','var')==0
    layerfin=10;
end
if exist('zpixelsize','var')==0
    zpixelsize=1;
end
if exist('interpmethod','var')==0
    interpmethod=1;
end

prompt={'first layer' , 'last layer' , 'layer interval (micron)' , 'Z-interpolation method (0-none; 1-bicubic)' , 'No. of channels (1 to 3)'};
    def={num2str(layerini),num2str(layerfin),num2str(zpixelsize),num2str(interpmethod), '1'};
    dlgTitle=num2str(fonte);
    lineNo=[ones(5,1),ones(5,1)*50];
    normalKYMOwindowresults=inputdlg(prompt,dlgTitle,lineNo,def);
    layerini=str2num(normalKYMOwindowresults{1});
    layerfin=str2num(normalKYMOwindowresults{2});
    zpixelsize=str2num(normalKYMOwindowresults{3});
    aspectratio=zpixelsize/impixelsize;
    
    interpmethod=str2num(normalKYMOwindowresults{4});
    nchannels=str2num(normalKYMOwindowresults{5});
