# Supplementary material for: Spatiotemporal control of mitotic exit during anaphase by an aurora B-Cdk1 crosstalk
Source: eLife. 2019 Aug 19;8:e47646. doi: 10.7554/eLife.47646 (PMC6706241; doi:10.7554/eLife.47646)
Supplement: Source code 1. [file elife-47646-code1.zip › 20190318c_LAPSO/LAPSOdiffprojection.asv]

kymshifted=kym(SLITwidth+1:end,:);
kymnonshifted=kym(1:end-SLITwidth,:);

size(kymshifted)
size(kymnonshifted)

kymdiffsquared=(kymnonshifted-kymshifted).^2;

spacekym=kymreshape(kymdiffsquared,SLITwidth);

size(kymdiffsquared)


output=chromokymo(kymdiffsquared,spaceSLITwidth,2,2);

figure,imagesc((output))


spacekym=kymreshape(kym,SLITwidth);
size(spacekym)
s=size(spacekym);
spaceSLITwidth=s(1)/SLITwidth;
