# Supplementary material for: Spatiotemporal control of mitotic exit during anaphase by an aurora B-Cdk1 crosstalk
Source: eLife. 2019 Aug 19;8:e47646. doi: 10.7554/eLife.47646 (PMC6706241; doi:10.7554/eLife.47646)
Supplement: Source code 1. [file elife-47646-code1.zip › 20190318c_LAPSO/LAPSOenableKYMOcalc2.m]

global focusimg
global enableCalcmargin
global enableCalcmaxpixels
global width
global xfit_ini
global xfit_end
global yfit_ini
global yfit_end

% Focus img is the matrix shown in fig100

%Nmaximos=5;
Nmaximos=str2num(get(enableCalcmaxpixels,'String'));

focusimg_layer=focusimg(:,:,1);
width=str2num(get(enableCalcmargin,'String'));
margin=ceil(width/2);

s = size(focusimg_layer);
ydim = s(1) ; y = 1:ydim;
xdim = s(2)-2*margin ; x = 1:xdim;

if ydim>xdim
    x=round(linspace(1,xdim,ydim));
else
    y=round(linspace(1,ydim,xdim));    
end

% mask=zeros(s);
% ind=sub2ind(s,y,x);
% mask(ind)=1;

mask=zeros(s);
masktemp = zeros(ydim,xdim);
ind = sub2ind(size(masktemp),y,x);
masktemp(ind) = 1; 


%figure, imagesc(masktemp)
mask(:,margin:end-margin-1)=masktemp;

maskconv=conv2(mask, ones(1,width),'same');
maskconv(:,:,3)=maskconv;
maskconv(:,:,2)=1;

enableCalcStripe=sign(maskconv).*repmat(focusimg_layer,[1 1 3]);
figure(100), 

imagesc(enableCalcStripe(:,:,1)./max(enableCalcStripe(:,:,1))), colormap gray, axis off

%% Calc %%
Stripe=enableCalcStripe(:,:,1);
s=size(Stripe);

% Encontrar, linha após linha, 'Nmaximos' píxeis máximos e encontrar
% posição média (centro de massa)
for n=1:s(1)
    zeroed=Nmaxima(Stripe(n,:),Nmaximos);    
    xpos(n)=sum((1:s(2)).*zeroed)/sum(zeroed);    
end

p=polyfit((1:s(1)),xpos,1);
linfitvalues=polyval(p,1:n);
hold on, 
plot(xpos,1:n,'o','Color',[0 1 0]), plot(linfitvalues,1:n,'w','Color',[0 0 1],'Linewidth',2),
plot([margin, s(2)-margin],[1 n],'k-','Linewidth',2)
hold off

%values to draw a line in the main LAPSO figure
xfit_ini=linfitvalues(1);
xfit_end=linfitvalues(end);
yfit_ini=1;
yfit_end=n;

calcVelocity=p(1)*(impixelsize*reducefactor)/(frameinterval*interval)*60;
