# Supplementary material for: Spatiotemporal control of mitotic exit during anaphase by an aurora B-Cdk1 crosstalk
Source: eLife. 2019 Aug 19;8:e47646. doi: 10.7554/eLife.47646 (PMC6706241; doi:10.7554/eLife.47646)
Supplement: Source code 1. [file elife-47646-code1.zip › 20190318c_LAPSO/LAPSOenlarge.m]

if strcmp(get(enlarge,'String'),'see it big')
    set(imaxes,'Position',get(imzoomedaxes,'Position'));
    axes(imzoomedaxes),cla, axis off
    %set(imaxes,'Position',[.36 0.1 .4 .8]);
    set(enlarge,'String','reduce')
else
    
    set(enlarge,'String','see it big')
    set(imaxes,'Position',imaxesposition);
end
