# Supplementary material for: Spatiotemporal control of mitotic exit during anaphase by an aurora B-Cdk1 crosstalk
Source: eLife. 2019 Aug 19;8:e47646. doi: 10.7554/eLife.47646 (PMC6706241; doi:10.7554/eLife.47646)
Supplement: Source code 1. [file elife-47646-code1.zip › 20190318c_LAPSO/LAPSOfitnmaxima.m]

nmaximos=round(get(fitnmaxima,'Value'));
%set(fitnmaximavalue,'string',[num2str(nmaximos),' pontos'])
fitthreshold=1;
set(fitthresholdui,'Value',1)
set(fitthresholdvalue,'String',[num2str(nmaximos),' pontos'],'ForegroundColor','g')
