# Supplementary material for: Spatiotemporal control of mitotic exit during anaphase by an aurora B-Cdk1 crosstalk
Source: eLife. 2019 Aug 19;8:e47646. doi: 10.7554/eLife.47646 (PMC6706241; doi:10.7554/eLife.47646)
Supplement: Source code 1. [file elife-47646-code1.zip › 20190318c_LAPSO/LAPSOguidedkymo.m]

%para ir buscar um ficheiro gravado  pelo modo (necessariamente) Track a duas part´iculas seguidas e fazer kymo alinhado (transl e rot)

single=0;

clear guidedata;
[guidefile guidefilepath]=uigetfile('LAPSOpair*.dat');
cd(guidefilepath)
path=guidefilepath;

%colunas de guidedata 1ªn 2ªx1 3ªy1 4ªx2 5ªy2 6ªdistancia 7ªangulograus
guidedata=dlmread(guidefile); 

%%%%%%%%%%%%%%%%%%%%%%%%%%%%%
%splineb de GUIDEDATA
if 1==0
ref1=cell(1,2);ref2=cell(1,2);
ref1{1,1}=guidedata(:,2);ref1{1,2}=guidedata(:,3);ref2{1,1}=guidedata(:,4);ref2{1,2}=guidedata(:,5);

smoo1=smoothn(ref1);
smoo2=smoothn(ref2);

guidedatamem=guidedata;
guidedata(:,2)=smoo1{1,1};
guidedata(:,3)=smoo1{1,2};
guidedata(:,4)=smoo2{1,1};
guidedata(:,5)=smoo2{1,2};
end
%%%%%%%%%%%% end of spline smoothing %%
%%%%%%%%%%%%%%%%%%%%%%%%%%%%%%%%%%%%%%%


filestoread=guidedata(:,1);
firstfile=filestoread(1);
interval=filestoread(2)-filestoread(1);
lastfile=filestoread(end);
nfiles=length(filestoread);

set(viewframe,'Value',firstfile,'Min',firstfile,'Max',lastfile,'SliderStep',[min([1/(nfiles-1) 1]) min([3/nfiles 1])]);

nalga=str2num(guidefile(11));
prefixx=guidefile(13:end-4);
%Fev2006 tirar?
sufix=prefixx(findstr(prefixx,'--')+2:end);
%%%%%%%%%%%%%%
prefix=prefixx(1:findstr(prefixx,'__')-1);

trackname=prefixx(findstr(prefixx,'__')+2:findstr(prefixx,'--')-1);
fid = fopen([guidefile(1:end-4),'_SETTINGS.asc']);
settingsdata=textscan(fid,'%s%*[^\n]');
s=size(settingsdata{1,1});
frameinterval=str2num(cell2mat(settingsdata{1,1}(s(1)-1,:)));
impixelsize=str2num(cell2mat(settingsdata{1,1}(s(1),:)));

prompt={'Path to target folder','Prefix','Sufix','Number of digits','First file number','Interval','Last file number','Time between frames (sec)','Pixel size on the on the sample (micron)'};
def={path,deblank(prefix),sufix,num2str(nalga),num2str(firstfile),num2str(interval),num2str(lastfile),num2str(frameinterval),num2str(impixelsize)};
dlgTitle='Target images';
lineNo=[ones(9,1),[180 50 50 20 20 20 20 20 20]'];
DataSet=inputdlg(prompt,dlgTitle,lineNo,def);
DataSet=DataSet';


if length(DataSet)==9
    path=DataSet{1,1};
    prefix=DataSet{1,2};
    sufix=DataSet{1,3};
    nalga=str2num(DataSet{1,4});
    firstfile=str2num(DataSet{1,5});
    interval=str2num(DataSet{1,6});
    lastfile=str2num(DataSet{1,7});
    frameinterval=str2num(DataSet{1,8});
    impixelsize=str2num(DataSet{1,9});
else
    path=DataSet{1,1};
    prefix=DataSet{1,2};
    sufix='';
    nalga=str2num(DataSet{1,3});
    firstfile=str2num(DataSet{1,4});
    interval=str2num(DataSet{1,5});
    lastfile=str2num(DataSet{1,6});
    frameinterval=str2num(DataSet{1,7});
    impixelsize=str2num(DataSet{1,8});
end

nfiles=(lastfile-firstfile)/interval+1;

cd(path)
if ceil(log10(filestoread(1)+1))==1
    stringzeros=stringini(1:nalga-1);
elseif ceil(log10(filestoread(1)+1))==2
    stringzeros=stringini(1:nalga-2);
elseif ceil(log10(filestoread(1)+1))==3
    stringzeros=stringini(1:nalga-3);
elseif filestoread(1)==0
    stringzeros=stringini(1:nalga-1);
end

fonte=[deblank(prefix), stringzeros, num2str(filestoread(1)),sufix,'.tif'];
imm=imread(fonte,'tif');
im=double(imm);
s=size(im);

axes(axesROI),hold off,axis off,
anguloskt=-atan((guidedata(:,5)-guidedata(:,3))./(guidedata(:,4)-guidedata(:,2)));
[haxes,hline1,hline2]=plotyy(guidedata(:,1)*frameinterval,guidedata(:,6)*impixelsize,guidedata(:,1)*frameinterval,anguloskt*180/pi);
xlabel('Time(sec)','Color','w');
axes(haxes(1)), ylabel('Distance (micron)');
axes(haxes(2)), ylabel(sprintf('Angle to horiz. \n (degree)'));


% Calcular dimens~oes do rectangulo a usar
largura=max(guidedata(:,6));

%%%%%%%%%%%%%%%%%%%%%%%%%%%%%%%%%%%%%%
kym=[];
%Desenha o rectangulo da zona ROI
axes(imaxes), hold off
kindsmoothvalue=get(kindsmooth,'Value');
if kindsmoothvalue==2
    a=5;
    w=1;
    [x y]=meshgrid(-a:a,-a:a);
    z=exp(-(x.^2+y.^2)/(2*w^2));
    im1=conv2(im,z);

    im=im1(6:end-5,6:end-5);
    media=mean(mean(im));
    im(1:3,:)=media;
    im(:,1:3)=media;
    im(end-2:end,:)=media;
    im(:,end-2:end)=media;
else im=double(im);
end
if get(imgradient,'Value')==1
    im=gradient(im);
end
sub=im-min(min(im));
im=sub/max(max(sub));

if get(imnegative,'Value')==1
    im=-im+1;
end

imagesc(im), axis equal;
hold on
guidedata1=plot(guidedata(1,[2,4]),guidedata(1,[3,5]),'g.');
guidedata3=plot(guidedata(:,2),guidedata(:,3),'Color','r');
guidedata4=plot(guidedata(:,4),guidedata(:,5),'Color',[.6 .8 1]);
if exist('guidedatamem')
guidedata4=plot(guidedatamem(:,2),guidedatamem(:,3),'Color',[.5 .5 .5]);
guidedata5=plot(guidedatamem(:,4),guidedatamem(:,5),'Color',[.5 .5 .5]);
end
%definir margem horizontal e altura da janela kymo

kymowindow=questdlg('KYMO window dimensions','...','Enter number','Draw lines','Cancel','Cancel');

if strcmp(kymowindow,'Enter number')==1
   
    if flagDrawLinesMem==0
         prompt={'KYMO ROI horizontal dim (DEFAULT is 120% of max distance between guiding pair)','KYMO ROI vertical dim (DEFAULT is 20% of the above length)'};
        def={num2str(round(1.2*largura)),num2str(max([20, (round(1.2*largura/5))]))};
        
    elseif flagDrawLinesMem==1
        prompt={'KYMO ROI horizontal dim (default: last kymo)','KYMO ROI vertical dim (default: last kymo)'};
        def={num2str(floor(sqrt((linha1(1,1)-linha1(2,1))^2+(linha1(1,2)-linha1(2,2))^2))),num2str(floor(sqrt((linha2(1,1)-linha2(2,1))^2+(linha2(1,2)-linha2(2,2))^2)))};
    end
    dlgTitle='KYMO WINDOW DIMENSIONS';
    lineNo=[ones(2,1),[80,80]'];
    KYMOwindow=inputdlg(prompt,dlgTitle,lineNo,def);
    margem=(str2num(KYMOwindow{1})/largura)-1;
    altura=round(str2num(KYMOwindow{2}));
    
elseif strcmp(kymowindow,'Draw lines')==1
    message=uicontrol('Style','text','Units','normalized','Position',[0.0 .0 1 .02],'String','Draw a line: it''s length will be the WIDTH of the kymo window','FontSize',5,'BackgroundColor','k','ForegroundColor','y');
    linha1=getline;
    delete(message);
    margem=sqrt((linha1(1,1)-linha1(2,1))^2+(linha1(1,2)-linha1(2,2))^2)/largura-1;
    message=uicontrol('Style','text','Units','normalized','Position',[0.0 .0 1 .02],'String','Draw a line: it''s length will be the HEIGHT of the kymo window','FontSize',5,'BackgroundColor','k','ForegroundColor','y');
    linha2=getline;
    delete(message);
    altura=floor(sqrt((linha2(1,1)-linha2(2,1))^2+(linha2(1,2)-linha2(2,2))^2));
    flagDrawLinesMem=1;
elseif strcmp(kymowindow,'Cancel')==1
    break
    
end


SLITwidth=altura;

path=guidefilepath;
%%%%%%%%%%%%%%%%%%%%%%%%%%%%%%%%%%%%%%%%%%%%%%%%%%%%%%%%%%%%
staticfeature=questdlg('Choose alignment reference','...','First particle','1st particle (20 pixels from margin)','Centre','Centre');
i=1;
for n=1:interval:lastfile-firstfile+1
    angu=atan((guidedata(i,5)-guidedata(i,3))/(guidedata(i,4)-guidedata(i,2)))*180/pi;
    if (guidedata(i,4)-guidedata(i,2))<0
        angu=angu+180;
    end

    %%%%%%%%%%%%%%%%%%%%%%%%%%%%%%%%%%%%%%%%%%%%%%%%%%%%%%%%%%%%%%%%%%%%%%%%%%%%%%%%%%%%

    xbef=guidedata(i,2);
    ybef=guidedata(i,3);
    helpmat=zeros(size(im));
    helpmat(round(ybef),round(xbef))=1;
    rothelpmat=imrotate(helpmat,angu,'bilinear','crop');
    [yeff,xeff]=find(rothelpmat);

    xROI=xeff-margem/2*largura;
    yROI=yeff-altura/2;
    %%%%%%%%%%%%%%%%%%%%%%%%


    if strcmp(staticfeature,'First particle')==1
        ROI=round([xROI(1) yROI(1) round((1+margem)*largura) altura]);
    elseif strcmp(staticfeature,'1st particle (20 pixels from margin)')==1
        ROI=round([xeff(1)-20 yROI(1) round((1+margem)*largura) altura]);%arbitrei 1st particle 20 pixeis depois da margem
    elseif strcmp(staticfeature,'Centre')==1
        ROI=round([xROI(1)+guidedata(i,6)/2-largura/2 yROI(1) round((1+margem)*floor(largura)) altura]);
    elseif strcmp(staticfeature,'Cancel')==1
        break
    end


    set(progress,'String',[ceil(num2str(n)),' / ',num2str(lastfile-firstfile+1)]);

    % Definiçao e abertura do ficheiro fonte
    if ceil(log10(filestoread(i)+1))==1
        stringzeros=stringini(1:nalga-1);
    elseif ceil(log10(filestoread(i)+1))==2
        stringzeros=stringini(1:nalga-2);
    elseif ceil(log10(filestoread(i)+1))==3
        stringzeros=stringini(1:nalga-3);
    elseif filestoread(i)==0
        stringzeros=stringini(1:nalga-1);
    end

    fonte=[deblank(prefix), stringzeros, num2str(filestoread(i)),sufix,'.tif'];
    imm=imread(fonte,'tif');
    im=double(imm);

    kindsmoothvalue=get(kindsmooth,'Value');
    if kindsmoothvalue==2
        a=5;
        w=1;
        [x y]=meshgrid(-a:a,-a:a);
        z=exp(-(x.^2+y.^2)/(2*w^2));
        im1=conv2(im,z);

        im=im1(6:end-5,6:end-5);
        media=mean(mean(im));
        im(1:3,:)=media;
        im(:,1:3)=media;
        im(end-2:end,:)=media;
        im(:,end-2:end)=media;
    else im=double(im);
    end
  
    if  angactual~=0
        im=imrotate(im,angactual,'crop');
    end

    imtemp=im;
    im=imrotate(im,angu,'bilinear','crop');
    im(find(im==0))=min(min(imtemp));

    if get(imgradient,'Value')==1
        im=gradient(im);
    end


    %sub=im-min(min(im));
    %im=sub/max(max(sub));

    %%%%%%%%%%%%%%%%%%%%%
    %%%%%%%%%%%%%%
    %intcrop=get(imadjustment,'Value');
    %intcropmin=get(imadjustment2,'Value');
    %im=imadjust(im,[intcropmin intcrop],[0 1]);

    imtemp=[zeros(size(im)) zeros(size(im)) zeros(size(im));zeros(size(im)) im zeros(size(im));zeros(size(im)) zeros(size(im)) zeros(size(im))];
    imROI=imtemp(ROI(2)+s(1):ROI(2)+ROI(4)+s(1)-1,ROI(1)+s(2):ROI(1)+ROI(3)+s(2));

    %sub=imROI-min(min(imROI));
    %imROI=sub/max(max(sub));


    kym=[kym;imROI];
    axes(imzoomedaxes),ylabel('TIME')
    %%%%%%%%%%%%
    %%%%%%%%%%%%%%%%%%
    %%%%%%%%%%%%
    i=i+1;
end

s=size(kym);
len=length(filestoread);
timescale=0:len*frameinterval;
spacescale=0:s(2)*impixelsize;

axes(imzoomedaxes), hold off,
kym=kym/max(max(kym));

imagesc(kym)
axis normal, hold on,

kymoriginal=kym;
kymoriginaloriginal=kym;
SLITwidthoriginal=SLITwidth;
newROI=ROI;%%%%%%%%%

guidefileshow=uicontrol('Style','text','Style','text','Units','normalized','Position',[0.4 .0 .3 .04],'String',guidefile,'BackgroundColor',backColor,'ForegroundColor','w','FontSize',8);
set(viewframe,'Enable','on');
%set(align,'Enable','off');%removed on 3July2013 not knowing if there is a
%reason to have it
kymoreducedflag=0;
set(uikymreduced,'String','REDUCE KYMO','ForegroundColor',[.5 .5 .5])

set(kymoskipper,'Enable','on')
set(kymoskipper,'SliderStep',[1/(length(filestoread)-1) .1],'Max',length(filestoread),'Value',length(filestoread))
g1=[];gsp=[];gspmais=[];gspmenos=[];maxsplot=[];maxseffplot=[];smooth=.1;

set(kymadjustment1,'Value',1);
   set(kymadjustment2,'Value',0);
   set(kymadjustment3,'Value',1);
LAPSOviewframe
