# Supplementary material for: Spatiotemporal control of mitotic exit during anaphase by an aurora B-Cdk1 crosstalk
Source: eLife. 2019 Aug 19;8:e47646. doi: 10.7554/eLife.47646 (PMC6706241; doi:10.7554/eLife.47646)
Supplement: Source code 1. [file elife-47646-code1.zip › 20190318c_LAPSO/LAPSOhelponvariables.asv]

f=figure('Units','normalized')
axis off

texto=({'im: image matrix (left upper panel)', ...
    'kymoriginal: original nonprocessed kymo (i mean, only Gauss conv. and left histogram adjusments)', ...
    'kym: kymograph matrix (monochrome and non-projected)', ...
        'chromo_kym: chromo-kymograph RGB 3-layer matrix', ...
        'SLITwidth: height (in pixels) of the kymographed window', ...
        '', ...
        'FILE NUMBERING VARIABLES   nfiles: movie # of files                  e.g. 3 ', ...
        '                           filestoread:index of the files to be read e.g. [78 79 80]', ...
        '                           ntoread:index of the file being read      e. g. 79', ...
        'impixelsize: dimensao do pixel (micron)', ...
        'frameinterval: interval between frames (seconds)', ...
        'kymoreducedflag', ...
        '', ...
        '', ...
        '', ...
        '', ...
        '', ...
        '', ...
        '', ...
        '', ...
        '', ...
        '', ...
        '', ...
        '', ...
        '', ...
       
        
    });

text(0,.0,texto,'FontSize',10)
