# Supplementary material for: Spatiotemporal control of mitotic exit during anaphase by an aurora B-Cdk1 crosstalk
Source: eLife. 2019 Aug 19;8:e47646. doi: 10.7554/eLife.47646 (PMC6706241; doi:10.7554/eLife.47646)
Supplement: Source code 1. [file elife-47646-code1.zip › 20190318c_LAPSO/LAPSOhelpPhotoAct.m]

f=figure('Units','normalized')
axis off

texto=({'- Calibrate space and time in Settings button', ...
        '- Generate kymo and collapse it', ...
        '', ...
        '4-point regime - INTER-STRIPE DYNAMICS', ...
        'Click on 2 points that enclose the LEFT stripe', ...
        'Other 2 points for right stripe', ...
        'ENTER to generate quadratic fit on the intervals and find maxima', ...
        'ENTER again to go to next frame', ...
        'Click on two points ...', ...
        '...', ...
        '6-point regime (to include velocities relative to Poles)', ...
        'Before the 4 points of the 4-pont regime define a 1st point that locates the LEFT pole', ...
        'After the 5 (FIVE) points define a 6th point that locates the RIGHT pole', ...
        '', ...
        '', ...
        'After the last frame go to Excel, Origin, ...,  and Ctrl+V', ...
        'The columns are (results in micron and um/min)', ...
        'ColA: TIME ', ...
        'B:         (version2only) DISTANCE pole-to-pole', ...
        'C:         (version2only) DISTANCE left stripe -to- left pole', ...
        'D: DISTANCE left stripe -to- right stripe', ...
        'E:         (version2only) DISTANCE right stripe -to- right pole', ...
        'F:         (version2only) VELOCITY pole-to-pole', ...
        'G:         (version2only) VELOCITY left stripe -to- left pole', ...
        'H: VELOCITY left stripe -to- right stripe', ...
        'I:         (version2only) VELOCITY right stripe-to-pole', ...
        'J:         (version2only) LINEARFITVELOCITY pole-to-pole', ...
        'K:         (version2only) LINEARFITVELOCITY left stripe-to-pole', ...
        'L: LINEARFITVELOCITY left stripe -to- right stripe', ...
        'M:         (version2only) LINEARFITVELOCITY right stripe -to- pole', ...
    });

text(0,.5,texto,'FontSize',7)
