# Supplementary material for: Spatiotemporal control of mitotic exit during anaphase by an aurora B-Cdk1 crosstalk
Source: eLife. 2019 Aug 19;8:e47646. doi: 10.7554/eLife.47646 (PMC6706241; doi:10.7554/eLife.47646)
Supplement: Source code 1. [file elife-47646-code1.zip › 20190318c_LAPSO/LAPSOhidegraphicallayer.m]

if get(hidelayer,'Value')==1
    set(findobj('Type','Line'),'Visible','off')
else
    set(findobj('Type','Line'),'Visible','on')
end
