# Supplementary material for: Spatiotemporal control of mitotic exit during anaphase by an aurora B-Cdk1 crosstalk
Source: eLife. 2019 Aug 19;8:e47646. doi: 10.7554/eLife.47646 (PMC6706241; doi:10.7554/eLife.47646)
Supplement: Source code 1. [file elife-47646-code1.zip › 20190318c_LAPSO/LAPSOimrotate.m]

function [rout,g,b] = imrotate(varargin)
%IMROTATE Rotate image.
%   B = IMROTATE(A,ANGLE,METHOD) rotates the image A by ANGLE
%   degrees in a counter-clockwise direction, using the specified
%   interpolation method. METHOD is a string that can have one of
%   these values:
%
%        'nearest'  (default) nearest neighbor interpolation
%
%        'bilinear' bilinear interpolation
%
%        'bicubic'  bicubic interpolation
%
%   If you omit the METHOD argument, IMROTATE uses the default
%   method of 'nearest'. To rotate the image clockwise, specify a
%   negative angle.
%
%   The returned image matrix B is, in general, larger than A to
%   include the whole rotated image. IMROTATE sets invalid values
%   on the periphery of B to 0.
%
%   B = IMROTATE(A,ANGLE,METHOD,'crop') rotates the image A
%   through ANGLE degrees and returns the central portion that
%   is the same size as A.
%
%   Class Support
%   -------------
%   The input image can be of class uint8, uint16, or
%   double. The output image is of the same class as the input
%   image.
%
%   Example
%   -------
%        I = imread('ic.tif');
%        J = imrotate(I,-3,'bilinear','crop');
%        imshow(I), figure, imshow(J)
%
%   See also IMCROP, IMRESIZE.

%   Copyright 1993-2000 The MathWorks, Inc.
%   $Revision: 5.16 $  $Date: 2000/01/21 20:16:51 $

% Grandfathered:
%   Without output arguments, IMROTATE(...) displays the rotated
%   image in the current axis.  

[Image,Angle,Method,DoCrop] = parse_inputs(varargin{:});

threeD = (ndims(Image)==3); % Determine if input includes a 3-D array

if threeD,
   r = rotateImage(Image(:,:,1),Angle,Method,DoCrop);
   g = rotateImage(Image(:,:,2),Angle,Method,DoCrop);
   b = rotateImage(Image(:,:,3),Angle,Method,DoCrop);
   if nargout==0, 
      imshow(r,g,b);
      return;
   elseif nargout==1,
      rout = cat(3,r,g,b);     
   else % nargout==3
      rout = r;        % g,b are already defined correctly above
   end
else 
   r = rotateImage(Image,Angle,Method,DoCrop);
   if (islogical(Image) & isa(Image, 'uint8')) | ...
      (islogical(Image) & isa(Image, 'double') & Method(1) == 'n'),
      r = (r~=0);
   end
   if nargout==0,
      imshow(r);
   else
      rout = r;
   end
end


%%%%%%%%%%%%%%%%%%%%%%%%%%%%%%%%%%%%%%%%%%%%%%%%%%%%%%%%%%%%%%%%%%%
%
%  Function: rotateImage
%

function b = rotateImage(A,ang,method,crop)
% Inputs:
%         A       Input Image
%         ang     Angle to rotate image by
%         method  'nearest','bilinear', or 'bicubic'
%         crop    1 to crop image, 0 will output entire rotated image

% Catch and speed up 90 degree rotations
if rem(ang,90)==0 & ~crop,
   phi = round(ang - 360*floor(ang/360));
   if phi==90,
      b = rot90(A);
   elseif phi==180,
      b = rot90(A,2);
   elseif phi==270,
      b = rot90(A,-1);
   else
      b = A;
   end
   return
end

phi = ang*pi/180; % Convert to radians

% Rotation matrix
T = [cos(phi) -sin(phi); sin(phi) cos(phi)];

% Coordinates from center of A
[m,n,o] = size(A);
udata = [-1 1] * (n-1)/2;
vdata = [-1 1] * (m-1)/2;
if ~crop, % Determine limits for rotated image
   siz = ceil(max(abs([udata(2) vdata(1);udata(2) vdata(2)]*T))/2)*2;
   xi = -siz(1):siz(1); yi = (-siz(2):siz(2))';
else % Cropped image
   xi = (1:n)-(n+1)/2; yi = ((1:m)-(m+1)/2)';
end

% Affine form
T = [T [0;0] ; 0 0 1];

b = imtransform(udata,vdata,A,xi,yi,'affine',T,method);

%%%%%%%%%%%%%%%%%%%%%%%%%%%%%%%%%%%%%%%%%%%%%%%%%%%%%%%%%%%%%%%%%%%%
%
%  Function: parse_inputs
%

function [A,Angle,Method,CropIt] = parse_inputs(varargin)
% Outputs:  A       the input image
%           Angle   the angle by which to rotate the input image
%           Method  interpolation method (nearest,bilinear,bicubic)
%           CropIt  this is 1 if we should crop before we output the image

A = varargin{1};
Angle = varargin{2};

switch nargin
case 2,             % imrotate        
   Method = 'nea'; 
   CropIt = 0;
case 3,
   if isstr(varargin{3}),
      Method = [lower(varargin{3}),'   ']; % Protect against short method
      Method = Method(1:3);
      if Method(1)=='c', % Crop string
         Method = 'nea';
         CropIt = 1;
      else
         CropIt = 0;
      end
   else
      error('''METHOD'' must be a string of at least three characters.');
   end
case 4,
   if isstr(varargin{3}),
      Method = [lower(varargin{3}),'   ']; % Protect against short method
      Method = Method(1:3);
   else
      error('''METHOD'' must be a string of at least three characters.');
   end
   CropIt = 1;
otherwise,
   error('Invalid input arguments');
end

switch Method
    case 'nea'
        Method = 'nearest';
        
    case 'bil'
        Method = 'bilinear';
        
    case 'bic'
        Method = 'bicubic';
        
    otherwise
        error('Unknown method.');
end
