# Supplementary material for: Spatiotemporal control of mitotic exit during anaphase by an aurora B-Cdk1 crosstalk
Source: eLife. 2019 Aug 19;8:e47646. doi: 10.7554/eLife.47646 (PMC6706241; doi:10.7554/eLife.47646)
Supplement: Source code 1. [file elife-47646-code1.zip › 20190318c_LAPSO/LAPSOinspectimage.m]

h = imrect(gca, []);
api = iptgetapi(h);

a=uicontrol('Style','text','Units','normalized','Position',[0 .8 .1 .03],'Visible','on');
api.addNewPositionCallback(@(p) set(a,'String',num2str(round(p))));

fcn = makeConstrainToRectFcn('imrect',...
    get(gca,'XLim'),get(gca,'YLim'));
api.setDragConstraintFcn(fcn);
k=0;
%k=waitforbuttonpress;
while k==0
    k=waitforbuttonpress;

    while k==0
        pause(.1)

        ROI=round(str2num(get(a,'String')));

        ROI1=ROI(1);
        ROI2=ROI(2);
        ROI3=ROI(3);
        ROI4=ROI(4);

        axes(imzoomedaxes), hold off,
        imagesc(im(ROI2:ROI2+ROI4-1,ROI1:ROI1+ROI3-1)), axis equal, axis image,hold on, axis off

        
    end
    delete(a)
end
