# Supplementary material for: Spatiotemporal control of mitotic exit during anaphase by an aurora B-Cdk1 crosstalk
Source: eLife. 2019 Aug 19;8:e47646. doi: 10.7554/eLife.47646 (PMC6706241; doi:10.7554/eLife.47646)
Supplement: Source code 1. [file elife-47646-code1.zip › 20190318c_LAPSO/LAPSOinspectkymo.m]

axes(imaxes)

h = imrect(gca, [ROI1 ROI2+ROI4/2 ROI3 round(ROI4/5)]);
api = iptgetapi(h);

a=uicontrol('Style','text','Units','normalized','Position',[0 .8 .1 .03],'Visible','on');
api.addNewPositionCallback(@(p) set(a,'String',num2str(round(p))));

fcn = makeConstrainToRectFcn('imrect',...
    [ROI1 ROI1+ROI3],[ROI2 ROI2+ROI4]);
api.setDragConstraintFcn(fcn);
k=0;
%k=waitforbuttonpress;
while k==0
    k=waitforbuttonpress;

    while 1
        pause(.1)
        iROI=round(str2num(get(a,'String')));
        if ~isempty(iROI)

            iROI1=iROI(1);
            iROI2=iROI(2);
            iROI3=iROI(3);
            iROI4=iROI(4);
        
            
            
            
        axes(imzoomedaxes), hold off,
        imagesc(kym), axis equal, axis image,hold on, axis off
end


    end

    delete(a)
end
