# Supplementary material for: Spatiotemporal control of mitotic exit during anaphase by an aurora B-Cdk1 crosstalk
Source: eLife. 2019 Aug 19;8:e47646. doi: 10.7554/eLife.47646 (PMC6706241; doi:10.7554/eLife.47646)
Supplement: Source code 1. [file elife-47646-code1.zip › 20190318c_LAPSO/LAPSOkym2tiffsequence.m]

% Criar seq. de TIFFS

s=size(kym);
if numel(s)==2
    s(3)=1;
end
    
nch=s(3);

if nch>1
    mm=mean(mean(kym(:,:,3)));
    if mm==0
        nch=2;
    end
end
    
    
alturajanela=s(1)/nfiles;
%alturajanela=SLITwidth;

prompt={'File name PREFIX'};
def={''};
dlgTitle='';
lineNo=[1,30];
AlignedSeriesName=inputdlg(prompt,dlgTitle,lineNo,def);
mkdir([AlignedSeriesName{1,1},'_KYM2TIFF']);

%for n=0:nfiles-1
for n=1:length(filestoread)   
    nfile=filestoread(n);
    nalgax=4;
    stringzeros='0000';
    
    if ceil(log10(nfile+1))==1
        stringzeros=stringini(1:nalgax-1);
    elseif ceil(log10(nfile+1))==2
        stringzeros=stringini(1:nalgax-2);
    elseif ceil(log10(nfile+1))==3
        stringzeros=stringini(1:nalgax-3);
    elseif ceil(log10(nfile+1))==0
        stringzeros=stringini(1:nalgax-1);
    end
    
    imaligned=kym(((n-1)*alturajanela+1:(n)*alturajanela),:,:);
    s=size(imaligned)
    cd([AlignedSeriesName{1,1},'_KYM2TIFF']);
    for ch=1:nch
        %imwrite(imaligned(:,(ch-1)*s(2)/3+1:ch*s(2)/3),[AlignedSeriesName{1,1},'_ch',num2str(ch),'_t',stringzeros,num2str(nfile),'.tif'],'tif','Compression','none');
        %tirei a anterior para experimentar a pr�xima 
        %imwrite(imaligned(:,(ch-1)*s(2)+1:ch*s(2)),[AlignedSeriesName{1,1},'_t',sprintf('%04d',nfile),'_c',sprintf('%04d',ch),'.tif'],'tif','Compression','none');
        imwrite(imaligned(:,(ch-1)*s(2)+1:ch*s(2)),[AlignedSeriesName{1,1},'_ch',num2str(ch),'_t',stringzeros,num2str(nfile),'.tif'],'tif','Compression','none');

    end
    cd ..
end

% loaditnow=questdlg('Load now?', ...
%     'Gh', ...
%     'Yes','No','No');
% switch loaditnow
%     
% case 'Yes'
%     
%     lapsoviewframe
% end
