# Supplementary material for: Spatiotemporal control of mitotic exit during anaphase by an aurora B-Cdk1 crosstalk
Source: eLife. 2019 Aug 19;8:e47646. doi: 10.7554/eLife.47646 (PMC6706241; doi:10.7554/eLife.47646)
Supplement: Source code 1. [file elife-47646-code1.zip › 20190318c_LAPSO/LAPSOkym2volume.m]

s=size(kym);
imvolume=zeros(SLITwidth,s(2),nfiles);

for nSLIT=0:nfiles-1
    
    imvolume(:,:,nSLIT+1)=kym(SLITwidth*nSLIT+1:SLITwidth*(nSLIT+1),:);
end

figure,
surf(imvolume(:,:,1))
        
        
          
        
