# Supplementary material for: Spatiotemporal control of mitotic exit during anaphase by an aurora B-Cdk1 crosstalk
Source: eLife. 2019 Aug 19;8:e47646. doi: 10.7554/eLife.47646 (PMC6706241; doi:10.7554/eLife.47646)
Supplement: Source code 1. [file elife-47646-code1.zip › 20190318c_LAPSO/LAPSOkymadjust.m]

axes(imzoomedaxes), hold off
kymmax=get(kymadjustment1,'Value');
    kymmin=get(kymadjustment2,'Value');
    kymgamma=get(kymadjustment3,'Value');
    %15012008
    
    kym=imadjust(kymoriginal,[kymmin kymmax],[0 1],kymgamma);
    %kymreduced=imadjust(kymoriginal,[kymmin kymmax],[0 1],kymgamma);
cla


    

    
% imagesc(kym), axis off
%   
% if get(squaredkymo,'Value')==1
%         axis image
%     else
%         axis normal
%     end
LAPSOkymskipper
