# Supplementary material for: Spatiotemporal control of mitotic exit during anaphase by an aurora B-Cdk1 crosstalk
Source: eLife. 2019 Aug 19;8:e47646. doi: 10.7554/eLife.47646 (PMC6706241; doi:10.7554/eLife.47646)
Supplement: Source code 1. [file elife-47646-code1.zip › 20190318c_LAPSO/LAPSOkymoalign.m]

LAPSOkymoreduce;
siz=size(kym);
if numel(siz)>2
    channelsource=questdlg('CHANNEL SOURCE','...','R','G','B','B');
    channels=['R','G','B'];
    channelsource=find(channels==channelsource);
    kymchannelsource=kymreduced(:,:,channelsource);
else
    kymchannelsource=kymreduced;
end

clear posmaxeff
s=size(kymchannelsource);
tam=s(1);larg=s(2);
figure('Units','normalized','Position',[0 .1 1 .8]);
figalign=gcf;
subplot(1,2,1),imagesc(kymchannelsource), axis equal, axis normal,hold on, axis off,colormap(gray)
%axes(imzoomedaxes)
refline=uicontrol('Style','text','Units','normalized','String','Choose some points along path','Position',[.2 .01 .6 .05],'ForegroundColor','y','BackgroundColor',[.3 .3 .3],'FontSize',10);

lin=getline(figalign);
%g1=plot(lin(:,1),lin(:,2),'*','Color','r');

delete(refline),
%splexact=spline(lin(:,2),lin(:,1),1:tam);
spl=spline(lin(:,2),lin(:,1),1:tam);
spl=min(spl,larg);
spl=max(spl,0);
% gspexact=plot(splexact,1:tam,'y');
% gsp=plot(spl,1:tam,'y'); % linha central, posso descomentar

dimstext=uicontrol('Style','text','Units','normalized','String',[num2str(nfiles),' timepoints = ',num2str(nfiles*frameinterval),' seconds '],'Position',[0 .95 .2 .03],'ForegroundColor','k','Callback','LAPSOfitthreshold','FontSize',10');

curvaspline=[(1:tam)',spl'];
refwidth=3;
maxslider=round(length(kymchannelsource));
uirefwidthtext=uicontrol('Style','text','Units','normalized','String','Range','Position',[.02 .28 .08 .03],'ForegroundColor',[.7 .7 .7],'BackgroundColor',backColor);
uirefwidth=uicontrol('Style','Slider','Units','normalized','Position',[0.02 .25 .08 .03],'BackgroundColor',[.3 .3 .3],'Value',refwidth,'SliderStep',[1/(maxslider-1) 1/(maxslider-1)*4],'Min',1,'Max',maxslider,'Callback','LAPSOrefwidth'); 
uirefwidthtextpixels=uicontrol('Style','text','Units','normalized','Position',[0.02 .23 .08 .02],'BackgroundColor','w','String',[num2str(2*refwidth),' pixels']); 
uirefwidthtextmicron=uicontrol('Style','text','Units','normalized','Position',[0.02 .21 .08 .02],'BackgroundColor','w','String',[num2str(2*refwidth*impixelsize),' micron']); 

%maxssmoothing=uicontrol('Style','Slider','Units','normalized','Position',[0.9 .17 .08 .03],'BackgroundColor',[.3 .3 .3],'Value',.01,'SliderStep',[.005 .02],'Min',0,'Max',1,'Callback','LAPSOmaxssmoothing'); 
%maxssmoothingtext=uicontrol('Style','text','Units','normalized','String','Smoothness','Position',[0.9 .20 .08 .03],'BackgroundColor',backColor,'ForegroundColor',[.7 .7 .7]);

fitthresholdui=uicontrol('Style','Slider','Units','normalized','Position',[0.3 .07 .08 .03],'BackgroundColor',[.3 .3 .3],'Value',.5,'SliderStep',[.001 .02],'Min',0,'Max',1,'Callback','LAPSOfitthreshold'); 
fitthresholdtext=uicontrol('Style','text','Units','normalized','String','Fitting Threshold','Position',[0.38 .1 .08 .02],'BackgroundColor',backColor,'ForegroundColor',[.7 .7 .7],'FontSize',8);
nonlinparam=0.25;
fitthresholdvalue=uicontrol('Style','text','Units','normalized','String',num2str(get(fitthresholdui,'Value')^nonlinparam),'Position',[0.38 .08 .08 .02],'BackgroundColor',backColor,'ForegroundColor','g','Callback','LAPSOfitthreshold');

fitnmaxima=uicontrol('Style','Slider','Units','normalized','Position',[0.3 .1 .08 .03],'BackgroundColor',[.3 .3 .3],'Value',5,'SliderStep',[.01 .2],'Min',3,'Max',100,'Callback','LAPSOfitnmaxima'); 

parabolacentroid=uicontrol('Style','listbox','Units','normalized','Position',[0.3 .0 .08 .06],'String','Centroid|Parabolic Max');

alignbutton=uicontrol('Enable','on','Style','push','String','ALIGN','Units','normalized','Position',[.6 .0 .2 .06],'Callback','LAPSOkymoaligneffective','BackgroundColor','r','ForegroundColor',[.9 .9 .9],'FontSize',10);
callbacktip(alignbutton);

gspmais=plot(spl+refwidth,1:tam,'Color',[.3 .3 .3]);
gspmenos=plot(spl-refwidth,1:tam,'Color',[.3 .3 .3]);
 
alignOK=uicontrol('Style','push','String','FIND PATH (and clipboard it)               ','Units','normalized','Position',[.4 .0 .2 .06],'Callback','LAPSOkymoalignOK','BackgroundColor',[.3 .3 .3],'ForegroundColor','y','FontSize',10);
callbacktip(alignOK);

persist=uicontrol('Style','checkbox','Units','normalized','Position',[0.55 .0 .04 .05],'String','persist','Value',1,'FontSize',10);
set(persist,'Tooltipstring','!!! uncheck if 1st ''find path'' of this session !!!');

alignwithoutfit=uicontrol('Enable','on','Style','push','String','Export Row Avg to CLIPBOARD (e.g.,turnover)', ...
    'HorizontalAlignment','Left','Units','normalized','Position',[.0 .03 .2 .03],'Callback','LAPSOkymoalignwithoutfit', ...
    'BackgroundColor','w','ForegroundColor','k','FontSize',10);
callbacktip(alignwithoutfit, '\nRow-averaged, 1st-point normalized, intensity values are sent to clipboard \n If next you define a new path and click ''background'' (to the right), then the background-subtracted \n values will be sent to clipboard by using these two consecutive path values ');


alignwithoutfitref=uicontrol('Enable','on','Style','push','String','Background', ...
    'HorizontalAlignment','Left','Units','normalized','Position',[.2 .03 .08 .03],'Callback','LAPSOkymoalignwithoutfitref', ...
    'BackgroundColor',[.7 .7 .7],'ForegroundColor','k','FontSize',10);
callbacktip(alignwithoutfitref);

alignwithoutfit2=uicontrol('Enable','on','Style','push','String','Export Row Avg and -ROI- CONTRAST to CLIPBOARD ', ...
    'HorizontalAlignment','Left','Units','normalized','Position',[.0 .00 .25 .03], 'Callback','LAPSOkymoalignexport2', ...
    'BackgroundColor',[.7 .7 .7],'ForegroundColor','k','FontSize',10);
callbacktip(alignwithoutfit2);

%alignwithoutfit3=uicontrol('HorizontalAlignment','Left','Enable','on','Style','push','String','path to clipboard', ...
%    'HorizontalAlignment','Left','Units','normalized','Position',[.5 .06 .1 .03],'Callback','LAPSOkymoalignexport3', ...
%    'BackgroundColor',[.7 .7 .7],'ForegroundColor','k','FontSize',10);
%callbacktip(alignwithoutfit3);

aligndone=uicontrol('Enable','on','Style','push','String','DONE (send to LAPSO)','Units','normalized','Position',[.8 .0 .2 .06],'Callback','LAPSOkymoalignmentdone','BackgroundColor',[.3 .3 .3],'ForegroundColor','w','FontSize',10);
callbacktip(aligndone);
cropuuu=uicontrol('Enable','on','Style','checkbox','String','CROP INCOMPLETE COLUMNS','Units','normalized','Position',[.8 .06 .2 .04],'BackgroundColor',[.3 .3 .3],'ForegroundColor',[.9 .9 .9],'FontSize',8);
callbacktip(cropui);
repath=uicontrol('Enable','on','Style','push','String','DEFINE TRACK','Units','normalized','Position',[.02 .35 .08 .06],'Callback','LAPSOkymoalign','BackgroundColor',[.3 .3 .3],'ForegroundColor',[.9 .9 .9],'FontSize',8);
