# Supplementary material for: Spatiotemporal control of mitotic exit during anaphase by an aurora B-Cdk1 crosstalk
Source: eLife. 2019 Aug 19;8:e47646. doi: 10.7554/eLife.47646 (PMC6706241; doi:10.7554/eLife.47646)
Supplement: Source code 1. [file elife-47646-code1.zip › 20190318c_LAPSO/LAPSOkymoaligneffective.asv]

desviar=round(posmaxeff+spl-posmaxeff(1)-spl(1))';
kymreducedalignedd=alignmat(kym,desviar,SLITwidth);

subplot(1,2,2), imagesc(kymreducedalignedd), axis equal, axis normal,hold on, axis off,colormap(gray)
subplot(1,2,1)
