# Supplementary material for: Spatiotemporal control of mitotic exit during anaphase by an aurora B-Cdk1 crosstalk
Source: eLife. 2019 Aug 19;8:e47646. doi: 10.7554/eLife.47646 (PMC6706241; doi:10.7554/eLife.47646)
Supplement: Source code 1. [file elife-47646-code1.zip › 20190318c_LAPSO/lapsokymoalignexport2.asv]

kymreducedaligned=[];

for n=1:tam
    LOI=kymchannelsource(n,round(max(spl(n)-refwidth,1):min(spl(n)+refwidth,s(2))));
kymreducedaligned=[kymreducedaligned; LOI];
end

AvgInt4Turnover=sum(kymreducedaligned,2)/(2*refwidth+1);
StdDevInt=std(kymreducedaligned,0,2)./AvgInt4Turnover;
AvgInt4Turnover=AvgInt4Turnover/AvgInt4Turnover(1);
strint=mat2str([AvgInt4Turnover, StdDevInt]);
strint=strint(2:end-1);

for nSLIT=0:nfiles-1
        % if ROI(3)>ROI(4)
        if get(reductiontype,'Value')==1
            kymreduced=[kymreduced;std(kym(SLITwidth*nSLIT+1:SLITwidth*(nSLIT+1),:,:))];
        elseif get(reductiontype,'Value')==2
            kymreduced=[kymreduced;max(kym(SLITwidth*nSLIT+1:SLITwidth*(nSLIT+1),:,:))];
        elseif get(reductiontype,'Value')==3
            kymreduced=[kymreduced;min(kym(SLITwidth*nSLIT+1:SLITwidth*(nSLIT+1),:,:))];
        elseif get(reductiontype,'Value')==4
            kymreduced=[kymreduced;std(kym(SLITwidth*nSLIT+1:SLITwidth*(nSLIT+1),:,:))./mean(kym(SLITwidth*nSLIT+1:SLITwidth*(nSLIT+1),:,:))];
        end
        ylabel('TIME','FontSize',15,'Color','w'),
    end


strint=sprintf(strint);
strint=strrep(strint,';','\n');
strint=strrep(strint,' ','\t');
strint=sprintf(strint);

clipboard('copy',strint);
