# Supplementary material for: Spatiotemporal control of mitotic exit during anaphase by an aurora B-Cdk1 crosstalk
Source: eLife. 2019 Aug 19;8:e47646. doi: 10.7554/eLife.47646 (PMC6706241; doi:10.7554/eLife.47646)
Supplement: Source code 1. [file elife-47646-code1.zip › 20190318c_LAPSO/lapsokymoalignexport2.m]

kymreducedaligned=[];
contrast=[];

for n=1:tam
    LOI=kymchannelsource(n,round(max(spl(n)-refwidth,1):min(spl(n)+refwidth,s(2))));
    kymreducedaligned=[kymreducedaligned; LOI];
end

AvgInt4Turnover=sum(kymreducedaligned,2)/(2*refwidth+1);
StdDevInt=std(kymreducedaligned,0,2)./AvgInt4Turnover;
AvgInt4Turnover=AvgInt4Turnover/AvgInt4Turnover(1);


for nSLIT=0:nfiles-1
    yini=SLITwidth*nSLIT+1;
    yfim=SLITwidth*(nSLIT+1);
    xini=max(spl(n)-refwidth,1);
    xfim=min(spl(n)+refwidth,s(2));

    LOI=kym(yini:yfim,round(xini):round(xfim));
    contrast=[contrast;std(LOI(:))/mean(LOI(:))];


end

strint=mat2str([AvgInt4Turnover, contrast]);
strint=strint(2:end-1);


strint=sprintf(strint);
strint=strrep(strint,';','\n');
strint=strrep(strint,' ','\t');
strint=sprintf(strint);

clipboard('copy',strint);
