# Supplementary material for: Spatiotemporal control of mitotic exit during anaphase by an aurora B-Cdk1 crosstalk
Source: eLife. 2019 Aug 19;8:e47646. doi: 10.7554/eLife.47646 (PMC6706241; doi:10.7554/eLife.47646)
Supplement: Source code 1. [file elife-47646-code1.zip › 20190318c_LAPSO/LAPSOkymoalignmentdone.m]

desviar=round(posmaxeff+spl-posmaxeff(1)-spl(1))';
s=size(kym);
maxdesviar=max(abs(desviar));

kym=alignmat(kym,desviar,SLITwidth);

kym=kym-min(min(min(kym)));

%axes(imzoomedaxes), imagesc(kym), axis equal, axis normal,hold on, axis off, colormap(gray)
kymoreducedflag=0;

if get(cropuuu,'Value')==1
   kym=kym(:,maxdesviar+1:s(2)-maxdesviar,:); 
end

kymoriginal=kym;
close(gcf)

LAPSOkymoreduce
