# Supplementary material for: Spatiotemporal control of mitotic exit during anaphase by an aurora B-Cdk1 crosstalk
Source: eLife. 2019 Aug 19;8:e47646. doi: 10.7554/eLife.47646 (PMC6706241; doi:10.7554/eLife.47646)
Supplement: Source code 1. [file elife-47646-code1.zip › 20190318c_LAPSO/LAPSOkymoalignOK.m]

if get(persist,'Value')==1
    pathalignmem=pathalign;
end

%axes(imzoomedaxes)
s=size(kymchannelsource);
tam=s(1);

kymreducedaligned=[];
kymreducedaligned2=[];
kymreducedalignedmanual=[];

if exist('maxseffplot')
    %delete(maxseffplot),
    clear maxseffplot
end
if exist('maxsplot')
    %delete(maxsplot)
    clear maxsplot

    clear posmax
end

for n=1:tam
    LOI=kymchannelsource(n,round(max(spl(n)-refwidth,1):min(spl(n)+refwidth,s(2))));
    LOI=LOI/max(LOI);

    if fitthreshold~=1
        xLOIfit=find(LOI>fitthreshold^nonlinparam);
    else
        disp('npontos')
        xLOIfit=find(Nmaxima(LOI,nmaximos));
        fitthreshold=min(LOI(xLOIfit))^(1/nonlinparam);
    end
    if get(parabolacentroid,'Value')==2
        p=polyfit(xLOIfit,(LOI(xLOIfit)-fitthreshold^nonlinparam),2);
        posmax(n)=-p(2)/2/p(1);
    elseif get(parabolacentroid,'Value')==1
        posmax(n)=sum(xLOIfit.*(LOI(xLOIfit)-fitthreshold^nonlinparam))/(sum(LOI(xLOIfit)-fitthreshold^nonlinparam));
    end

    kymreducedaligned=[kymreducedaligned; circshift(kymchannelsource(n,:),round(posmax(n)+spl(n)-posmax(1)-spl(1)))];
    kymreducedalignedmanual=[kymreducedalignedmanual; circshift(kymchannelsource(n,:),round(spl(n)-spl(1)))];
end

maxsplot=plot(posmax+max(spl-refwidth,0),1:tam,'o','MarkerSize',1);

%PARA o matlab r12, apagar a seguinte e activar a 'seguinte'; alem disso,
%atr�s onde se encontra circshift subst por wshift e adicionar o arg '1D', no
%inicio,
%posmaxeff=posmax;


smooth=.3;
posmaxeff=csaps(1:tam,posmax,smooth,1:tam); %csaps faz um smoothing spline (1-segmentos;0-smoothing maximo)
maxseffplot=plot(posmaxeff+max(spl-refwidth,0),1:tam,'Color',[.5 .5 1],'LineWidth',1); hold on

if get(persist,'Value')==1
 maxseffplot=plot(pathalignmem,1:tam,'Color',[.5 .5 1],'LineWidth',1);
 
 
 
end

for n=1:tam
    kymreducedaligned2=[kymreducedaligned2; circshift(kymchannelsource(n,:),round(posmaxeff(n)+spl(n)-posmaxeff(1)-spl(1)))];
end

%axes(imkymoaligned),cla

%axes(imzoomedaxes)

pathalign=posmaxeff+max(spl-refwidth,0);
strint=mat2str(pathalign');
strint=strint(2:end-1);
strint=sprintf(strint);
strint=strrep(strint,';','\n');
strint=strrep(strint,' ','\t');
strint=sprintf(strint);

clipboard('copy',strint);

if get(persist,'Value')==1
    
    % --->>>> A SEGUIR: ao usar persist vou adicionar ao clipboard uma 3^coluna (com um unico
 % valor) com a velocidade inter-stripe obtida ap�s linear filt aos vetores
 % pathalign e pathalignmem
 
 fit1=polyfit(1:nfiles,pathalign,1);
 fit2=polyfit(1:nfiles,pathalignmem,1);
 vel1=fit1(1);
 vel2=fit2(1);
 intervel=(vel1-vel2)*impixelsize/frameinterval*60;
 % <<<<<---
 
 intervelvec=zeros(size(pathalign)); intervelvec(1)=intervel;
 strint=mat2str([pathalignmem' pathalign' intervelvec']);
strint=strint(2:end-1);
strint=sprintf(strint);
strint=strrep(strint,';','\n');
strint=strrep(strint,' ','\t');
strint=sprintf(strint);

text(.1,.2,['inter-stripe velocity = ',num2str(intervel), ' um/min     (linear fits to shown splines)']);

clipboard('copy',strint);
end
