# Supplementary material for: Spatiotemporal control of mitotic exit during anaphase by an aurora B-Cdk1 crosstalk
Source: eLife. 2019 Aug 19;8:e47646. doi: 10.7554/eLife.47646 (PMC6706241; doi:10.7554/eLife.47646)
Supplement: Source code 1. [file elife-47646-code1.zip › 20190318c_LAPSO/LAPSOkymoalignwithoutfitref.m]

kymreducedaligned=[];

for n=1:tam
    LOI=kymchannelsource(n,round(max(spl(n)-refwidth,1):min(spl(n)+refwidth,s(2))));
kymreducedaligned=[kymreducedaligned; LOI];
end

AvgInt4Turnover=sum(kymreducedaligned,2)/(2*refwidth+1);
AvgInt4Turnover=AvgInt4Turnover-nonnormalizedmemory;
AvgInt4Turnover=AvgInt4Turnover/AvgInt4Turnover(1); %normalization step
strint=mat2str(AvgInt4Turnover);
strint=strint(2:end-1);

strint=sprintf(strint);
strint=strrep(strint,';','\n');
strint=strrep(strint,' ','\t');
strint=sprintf(strint);

clipboard('copy',strint);
