# Supplementary material for: Spatiotemporal control of mitotic exit during anaphase by an aurora B-Cdk1 crosstalk
Source: eLife. 2019 Aug 19;8:e47646. doi: 10.7554/eLife.47646 (PMC6706241; doi:10.7554/eLife.47646)
Supplement: Source code 1. [file elife-47646-code1.zip › 20190318c_LAPSO/LAPSOkymocropxytt.m]

s=size(kym);    

    prompt={'X span (micron)','First frame','Last frame'};
    def={num2str(impixelsize*s(2)),num2str(1),num2str(nfiles)};
    dlgTitle='CROP X-Time';
    lineNo=[ones(3,1),[15,15,15]'];
    cropdim=inputdlg(prompt,dlgTitle,lineNo,def);
    %text(0,0,'')
    
    
  Xspan=str2num(cropdim{1});
  Tfirst=str2num(cropdim{2});
  Tlast=str2num(cropdim{3});
  
  Xspanpixels=round(Xspan/impixelsize);
  Tfirstpixels=round((Tfirst-1)*SLITwidth)+1;
  Tlastpixels=round((Tlast)*SLITwidth);
  
  kymtemp=kym(Tfirstpixels:Tlastpixels,(s(2)-Xspanpixels)/2+1:(s(2)+Xspanpixels)/2,:);    
    
  nfilesnew=Tlast-Tfirst+1; 
   filestoreadnew=filestoread(Tfirst:Tlast);
% a partir daqui, tirado de lapsokymo    
axes(imzoomedaxes), hold off, 

sub=kymtemp-min(min(min(kymtemp)));
kymtemp=sub/max(max(max(sub))); 

%kym=kym/max(max(kym));
kymtemp=imadjust(kymtemp,[intcropmin intcrop],[0 1]);
imagesc(kymtemp), axis equal, axis image,hold on, axis off
ylabel('TIME','FontSize',15,'Color','w'), 


%set(align,'Enable','off');
kymoreducedflag=0;
set(uikymreduced,'String','COLLAPSE KYMO','ForegroundColor',[.5 .5 .5])
set(kymoskipper,'SliderStep',[1/(length(filestoreadnew-1)) .1],'Max',length(filestoreadnew),'Value',length(filestoreadnew))
g1=[];gsp=[];gspmais=[];gspmenos=[];maxsplot=[];maxseffplot=[];smooth=.1;

ButtonName = questdlg('OK?', ...
                         '', ...
                         'YES','NO','YES');
                                          
                     switch ButtonName,
     case 'YES',
      kym=kymtemp;  
      lastfile=firstfile+interval*(Tlast-1);
      firstfile=firstfile+interval*(Tfirst-1);
      
      %LAPSOloaddata
      DataSet{:,5}=num2str(firstfile);
      DataSet{:,7}=num2str(lastfile);
      axes(imzoomedaxes)
      hold off
      imagesc(kym),axis equal, axis image, hold on, axis off
      nfiles=nfilesnew;
      filestoread=filestoreadnew;
     case 'NO'
      imagesc(kym),axis equal, axis image, hold on, axis off
      LAPSOkymocropxytt
     
     
   end % switch
