# Supplementary material for: Spatiotemporal control of mitotic exit during anaphase by an aurora B-Cdk1 crosstalk
Source: eLife. 2019 Aug 19;8:e47646. doi: 10.7554/eLife.47646 (PMC6706241; doi:10.7554/eLife.47646)
Supplement: Source code 1. [file elife-47646-code1.zip › 20190318c_LAPSO/LAPSOkymoinspect.m]

axes(imaxes)
LAPSOimageonly
plot([ROI(1) ROI(1)+ROI(3) ROI(1)+ROI(3) ROI(1) ROI(1) ] ...
    ,[ROI(2) ROI(2) ROI(2)+ROI(4) ROI(2)+ROI(4) ROI(2) ],'Color',[.9 .4 .4]) , hold on

showcoord=uicontrol('Style','text','Units','normalized','Position',[0 .8 .1 .03],'Visible','on');
set(showcoord,'String',num2str(newROI));

hrect = imrect(imaxes, newROI);

api = iptgetapi(hrect);

api.addNewPositionCallback(@(p) set(showcoord,'String',num2str(round(p)+[0 0 1 0])));

fcn = makeConstrainToRectFcn('imrect',...
    [ROI(1) ROI(1)+ROI(3)],[ROI(2) ROI(2)+ROI(4)]);
 %[ROI(1) ROI(1)+ROI(3)],[ROI(2) ROI(2)+ROI(4)]);
api.setDragConstraintFcn(fcn);

k=0;
while k==0
    %k=waitforbuttonpress;
        
newROI=str2num(get(showcoord,'String'))-[0 0 1 0];

newROI1=newROI(1);
newROI2=newROI(2);
newROI3=newROI(3);
newROI4=newROI(4);

xlim=[newROI(1) newROI(1)+newROI(3)]+1;
ylim=[newROI(2) newROI(2)+newROI(4)]+1;

kym_in=kymocropXY(kymoriginal,SLITwidthoriginal,xlim-ROI(1),ylim-ROI(2));

axes(imzoomedaxes), hold off,

if length(size(kym_in))==2
    kym_in=kym_in/max(max(max(kym_in)));
elseif length(size(kym_in))==3
    kym_in=kym_in/max(max(max(kym_in)));
end

imagesc(kym_in), axis square, hold on, axis off
ylabel('TIME','FontSize',15,'Color','w'),

% kym=kym_in;
% kymoreducedflag=1;
% lapsokymoreduce
% lapsokymoreduce

k=waitforbuttonpress;
pause(0)

end

newROI=round(str2num(get(showcoord,'String')))-[0 0 1 0];

newROI1=newROI(1);
newROI2=newROI(2);
newROI3=newROI(3);
newROI4=newROI(4);

xlim=[newROI(1) newROI(1)+newROI(3)]+1;
ylim=[newROI(2) newROI(2)+newROI(4)]+1;

kym_in=kymocropXY(kymoriginal,SLITwidthoriginal,xlim-ROI(1),ylim-ROI(2));

xxx=xlim-ROI(1);yyy=ylim-ROI(2);
kym3d_in=kym3doriginal(yyy(1):yyy(2),xxx(1):xxx(2),:);

axes(imzoomedaxes), hold off,

if length(size(kym_in))==2
    kym_in=kym_in/max(max(max(kym_in)));
elseif length(size(kym_in))==3
    kym_in=kym_in/max(max(max(kym_in)));
end

imagesc(kym_in), axis square, hold on, axis off
ylabel('TIME','FontSize',15,'Color','w'),


readjustquest=questdlg('','...','READJUST','ACCEPT','ACCEPT');

if strcmp(readjustquest,'READJUST')==1
    LAPSOkymoinspect
elseif strcmp(readjustquest,'ACCEPT')==1
    kym=kym_in;
    kym3d=kym3d_in;
    ylim;
    SLITwidth=ylim(2)-ylim(1);
    
end
