# Supplementary material for: Spatiotemporal control of mitotic exit during anaphase by an aurora B-Cdk1 crosstalk
Source: eLife. 2019 Aug 19;8:e47646. doi: 10.7554/eLife.47646 (PMC6706241; doi:10.7554/eLife.47646)
Supplement: Source code 1. [file elife-47646-code1.zip › 20190318c_LAPSO/LAPSOkymooriginal.m]

kym=kymoriginaloriginal;
kymoriginal=kymoriginaloriginal;
SLITwidth=SLITwidthoriginal;
axes(imzoomedaxes)
cla

imagesc(kymoriginaloriginal), axis equal, axis image,hold on, axis off
