# Supplementary material for: Spatiotemporal control of mitotic exit during anaphase by an aurora B-Cdk1 crosstalk
Source: eLife. 2019 Aug 19;8:e47646. doi: 10.7554/eLife.47646 (PMC6706241; doi:10.7554/eLife.47646)
Supplement: Source code 1. [file elife-47646-code1.zip › 20190318c_LAPSO/LAPSOkymoreduce.m]

axes(axesROI),cla
togglestring={'COLLAPSE KYMO','EXPAND KYMO'};
axes(imzoomedaxes), hold off,

if kymoreducedflag==0
    kymreduced=[];

    for nSLIT=0:nfiles-1
        %if ROI(3)>ROI(4)
        if get(reductiontype,'Value')==1
            kymreduced=[kymreduced;sum(kym(SLITwidth*nSLIT+1:SLITwidth*(nSLIT+1),:,:))];
        elseif get(reductiontype,'Value')==2
            kymreduced=[kymreduced;max(kym(SLITwidth*nSLIT+1:SLITwidth*(nSLIT+1),:,:))];
        elseif get(reductiontype,'Value')==3
            kymreduced=[kymreduced;min(kym(SLITwidth*nSLIT+1:SLITwidth*(nSLIT+1),:,:))];
        elseif get(reductiontype,'Value')==4
            kymreduced=[kymreduced;std(kym(SLITwidth*nSLIT+1:SLITwidth*(nSLIT+1),:,:))./mean(kym(SLITwidth*nSLIT+1:SLITwidth*(nSLIT+1),:,:))];
        end
        ylabel('TIME','FontSize',15,'Color','w'),
    end


    if get(kymnormtype,'Value')==1
        s=size(kymreduced);
        normax=max(kymreduced');
        normax=normax';
        normax=repmat(normax,1,s(2));
        normin=min(kymreduced');
        normin=normin';
        normin=repmat(normin,1,s(2));
        kymreduced=(kymreduced-normin)./(normax-normin);
    end

    s=size(kymreduced);
    if length(s)==2%multikymo_flag==0
        if get(kymnormtype,'Value')==1
            sub=kymreduced-min(min(kymreduced));
            kymreduced=sub/max(max(sub));
            imagesc(kymreduced/max(max(kymreduced))), axis off
        elseif get(kymnormtype,'Value')==0
            imagesc(kymreduced), axis off
        end
    elseif length(s)==3%multikymo_flag==1
        if get(kymnormtype,'Value')==1
            sub=kymreduced-min(min(min(kymreduced)));
            kymreduced=sub/max(max(max(sub)));
            imagesc(kymreduced/max(max(max(kymreduced)))), axis off
        elseif get(kymnormtype,'Value')==0
            imagesc(kymreduced), axis off
        end
    end


    if get(squaredkymo,'Value')==1
        axis image
    else
        axis normal
    end
    hold on,
else
    axes(imzoomedaxes), hold off, imagesc(kym),axis off,
    if get(squaredkymo,'Value')==1
        axis image
    else
        axis normal
    end
    %axis equal,
    hold on,
end

kymoreducedflag=mod(kymoreducedflag+1,2);


g1=[];gsp=[];gspmais=[];gspmenos=[];maxsplot=[];maxseffplot=[];smooth=.1;
