# Supplementary material for: Spatiotemporal control of mitotic exit during anaphase by an aurora B-Cdk1 crosstalk
Source: eLife. 2019 Aug 19;8:e47646. doi: 10.7554/eLife.47646 (PMC6706241; doi:10.7554/eLife.47646)
Supplement: Source code 1. [file elife-47646-code1.zip › 20190318c_LAPSO/LAPSOkymskipper.m]

%s=size(imROI);
effSLIT=SLITwidth;
ntoshow=round(get(kymoskipper,'Value'));
kymoview=[];

for nSLIT=ceil(linspace(1,length(filestoread),ntoshow))
kymoview=[kymoview;kym((nSLIT-1)*effSLIT+1:nSLIT*effSLIT,:,:)];
end
%% to show effective deltaT
timesshown=diff(ceil(linspace(1,length(filestoread),ntoshow)))*frameinterval;
stdtimesshown=std(timesshown);meantimesshown=mean(timesshown);
deltaTeff=uicontrol('Style','text','Units','normalized','Position',[0.85 .0 .12 .03],'FontSize',8,'BackgroundColor',backColor,'ForegroundColor',[.7 .7 .6],'HorizontalAlignment','left');
set(deltaTeff,'String',['Effective Delta_T = ',num2str(meantimesshown), ' +- ',num2str(stdtimesshown)]);
%%


axes(imzoomedaxes), 

s=size(kymoview);
len=length(filestoread);
timescale=0:len*frameinterval;
spacescale=0:s(2)*impixelsize;

%axes(imzoomedaxes), hold off, imagesc(spacescale,timescale,kym), axis normal, hold on, 

%ylabel('Time (sec)','FontSize',12), xlabel('Position (\mum)','FontSize',12)

hold off, imagesc(kymoview), axis off
if get(squaredkymo,'Value')==1
axis image
else
    axis normal
end
%axis off, 
hold on, 

    %ylabel('TIME','FontSize',15,'Color','w'), 


set(viewframe,'Enable','on');
%set(align,'Enable','off');
kymoreducedflag=0;
set(uikymreduced,'String','COLLAPSE KYMO','ForegroundColor',[.5 .5 .5])
