# Supplementary material for: Spatiotemporal control of mitotic exit during anaphase by an aurora B-Cdk1 crosstalk
Source: eLife. 2019 Aug 19;8:e47646. doi: 10.7554/eLife.47646 (PMC6706241; doi:10.7554/eLife.47646)
Supplement: Source code 1. [file elife-47646-code1.zip › 20190318c_LAPSO/LAPSOlimiar.asv]

lim=get(limiar,'Value');
set(showlimiar,'String',num2str(lim),'FontSize',8);


imROIenhanced=imROI-lim;
    imROIenhanced(find(imROIenhanced<0))=0;

    
   

                                                %imROIenhanced(find(imROIenhanced>0))=200;
    p=1; % p=1 significa calcular o centro de massa
    xproj=sum(imROIenhanced);
    yproj=sum(imROIenhanced');
    xcentroid=sum(xproj(1:end).^p.*(1:length(xproj)))/sum(xproj(1:end).^p);
    ycentroid=sum(yproj(1:end).^p.*(1:length(yproj)))/sum(yproj(1:end).^p);
    xcentroideff=xcentroid+rect(1)+zoomed(1)-1;
    ycentroideff=ycentroid+rect(2)+zoomed(2)-1;
    
    imROIenhancedshow=imROIenhanced;
    imROIenhancedshow(find(imROIenhancedshow==0))=.1;
    
    axes(axesROI), axis ij, imagesc(log10(imROIenhancedshow)),axis equal, hold on, plot(xcentroid, ycentroid,'ro'),hold off, 
    
    
