# Supplementary material for: Spatiotemporal control of mitotic exit during anaphase by an aurora B-Cdk1 crosstalk
Source: eLife. 2019 Aug 19;8:e47646. doi: 10.7554/eLife.47646 (PMC6706241; doi:10.7554/eLife.47646)
Supplement: Source code 1. [file elife-47646-code1.zip › 20190318c_LAPSO/LAPSOlinevalue.m]

%axes(imzoomedaxes),


[cx,cy,c]=improfile;
plot(cx,cy,'r');
axes(axesROI),plot(sqrt((cx-cx(1)).^2+(cy-cy(1)).^2),c,'Color',rand(1,3))/2, hold on;
axes(imzoomedaxes)
