# Supplementary material for: Spatiotemporal control of mitotic exit during anaphase by an aurora B-Cdk1 crosstalk
Source: eLife. 2019 Aug 19;8:e47646. doi: 10.7554/eLife.47646 (PMC6706241; doi:10.7554/eLife.47646)
Supplement: Source code 1. [file elife-47646-code1.zip › 20190318c_LAPSO/LAPSOloaddata.m]

set(trackpush,'Enable','on');
set(autotrackpush,'Enable','on');

prompt={'Path to target folder','Prefix','Sufix','Number of digits','First file number','Interval','Last file number','Interval between images (sec or micron)','Pixel size on the on the sample (micron)'};
   def={path,prefix,sufix,num2str(nalga),num2str(firstfile),num2str(interval),num2str(lastfile),num2str(frameinterval),num2str(impixelsize)};
   dlgTitle='';
   lineNo=[ones(9,1),[180 50 50 20 20 20 20 20 20]'];
   DataSet=inputdlg(prompt,dlgTitle,lineNo,def);
   DataSet=DataSet';

   if length(DataSet)==9
path=DataSet{1,1};
prefix=DataSet{1,2};
sufix=DataSet{1,3};
nalga=str2num(DataSet{1,4});
firstfile=str2num(DataSet{1,5});
interval=str2num(DataSet{1,6});
lastfile=str2num(DataSet{1,7});
frameinterval=str2num(DataSet{1,8});
impixelsize=str2num(DataSet{1,9});
else
 path=DataSet{1,1};
 prefix=DataSet{1,2};
sufix='';
nalga=str2num(DataSet{1,3});
firstfile=str2num(DataSet{1,4});
interval=str2num(DataSet{1,5});
lastfile=str2num(DataSet{1,6});
frameinterval=str2num(DataSet{1,7});
impixelsize=str2num(DataSet{1,8});   
   end

prefix=deblank(prefix);
sufix=deblank(sufix);
%RESCUE

if interval<1
    interval=1
end

filestoread=firstfile:interval:lastfile;
nfiles=length(filestoread);

pathtemp=pwd;
cd(pathPreviousDataset(1:length(pathPreviousDataset)-7)) % SE MUDAR O NOME DO PROGRAMA POSSO TER QUE MUDAR ESTE NUMERO 7 (7= (n� de letras da palavra LAPSO) + 2)
dlmwrite('PreviousDataset.asc',strvcat(DataSet),'\')
cd(pathtemp)

result=zeros(nfiles,3);

if loadingkymo==0
LAPSOview
LAPSOviewframe
else
    LAPSOview
    loadingkymo=0;
end
