# Supplementary material for: Spatiotemporal control of mitotic exit during anaphase by an aurora B-Cdk1 crosstalk
Source: eLife. 2019 Aug 19;8:e47646. doi: 10.7554/eLife.47646 (PMC6706241; doi:10.7554/eLife.47646)
Supplement: Source code 1. [file elife-47646-code1.zip › 20190318c_LAPSO/LAPSOloadimImageJ.asv]

imImageJ=MIJ.getCurrentImage;

s=size(imImageJ);
nalga=4;
pwdtemp=pwd;

cd([matlabroot,'\LAPSOtempfiles'])

titulo=MIJ.getCurrentTitle;
titulo=char(titulo);
path=pwd;
prefix=titulo(1:end-4);
sufix='';


for n=1:s(3)
    
           n
        %Defini�ao e abertura do ficheiro fonte
        if ceil(log10(n+1))==1
            stringzeros=stringini(1:nalga-1);
        elseif ceil(log10(n+1))==2
            stringzeros=stringini(1:nalga-2);
        elseif ceil(log10(n+1))==3
            stringzeros=stringini(1:nalga-3);
        elseif ceil(log10(n+1))==0
            stringzeros=stringini(1:nalga-1);
        end
        
              
        imwrite(uint8(imImageJ(:,:,n)),[titulo(1:end-4),stringzeros, num2str(n),'.tif'],'tif','Compression','none');
        
end 

firstfile=1;
lastfile=s(3);
interval=1;
filestoread=firstfile:interval:lastfile;
nfiles=length(filestoread);
LAPSOloadImageJdata


LAPSOviewframe

    
