# Supplementary material for: Spatiotemporal control of mitotic exit during anaphase by an aurora B-Cdk1 crosstalk
Source: eLife. 2019 Aug 19;8:e47646. doi: 10.7554/eLife.47646 (PMC6706241; doi:10.7554/eLife.47646)
Supplement: Source code 1. [file elife-47646-code1.zip › 20190318c_LAPSO/LAPSOloadkymo.asv]

[filename pathname]=uigetfile('*.mat');

s=size(DataSet);
cd(pathname)
clear kymstruct
kymstruct=load(filename);

kym=getfield(kymstruct,kymstruct.a);

DataSet=textread([pathname,filename(1:end-15),'_KYMOSETTINGS.dat'],'%1000q','headerlines',0,'delimiter','\n')';

if s(2)==11 %este if � para manter compatibilidade com kymo-projects antigos (q n�o tinham ROI)
SLITwidth=str2num(DataSet{1,10});

ROI=str2num(DataSet{1,11});
end

DataSet=DataSet(1,1:9);

if length(DataSet)==9
    path=deblank(DataSet{1,1});
    prefix=deblank(DataSet{1,2});
    sufix=deblank(DataSet{1,3});
    nalga=str2num(DataSet{1,4});
    firstfile=str2num(DataSet{1,5});
    interval=str2num(DataSet{1,6});
    lastfile=str2num(DataSet{1,7});
    frameinterval=str2num(DataSet{1,8});
    impixelsize=str2num(DataSet{1,9});
else
    path=DataSet{1,1};
    prefix=DataSet{1,2};
    sufix='';
    nalga=str2num(DataSet{1,3});
    firstfile=str2num(DataSet{1,4});
    interval=str2num(DataSet{1,5});
    lastfile=str2num(DataSet{1,6});
    frameinterval=str2num(DataSet{1,7});
    impixelsize=str2num(DataSet{1,8});   
end
prefix=deblank(prefix);
sufix=deblank(sufix);
nfiles=lastfile-firstfile+1;

loadingkymo=1;

loadimageswindow=questdlg('Load associated images?','...','Yes','No','No');
if strcmp(loadimageswindow,'Yes')==1
    LAPSOloaddata
    plot([ROI(1) ROI(1)+ROI(3) ROI(1)+ROI(3) ROI(1) ROI(1) ] ...
        ,[ROI(2) ROI(2) ROI(2)+ROI(4) ROI(2)+ROI(4) ROI(2) ],'Color',[.9 .4 .4]) , hold on
else
    
    axes(imaxes),cla,imagesc(eye(10)+rand(10)/2)
    
    loadingkymo=0;
    nfiles=length(firstfile:interval:lastfile);
end

set(viewframeinfo12space,'String',num2str(impixelsize));
set(viewframeinfo12time,'String',num2str(frameinterval));
axes(imzoomedaxes), hold off, 

kym=double(kym);

imagesc(kym), axis equal, axis image,hold on, 
kymoriginal=kym;
s=size(kym);
if length(s)==2
    sub=kym-min(min(kym));
    kym=sub/max(max(sub));
elseif length(s)==3
    sub=kym-min(min(min(kym)));
    kym=sub/max(max(max(sub)));
end
ylabel('TIME','FontSize',15,'Color','w'), 


set(align,'Enable','off');
kymoreducedflag=0;
set(uikymreduced,'String','COLLAPSE KYMO','ForegroundColor',[.5 .5 .5])
set(kymoskipper,'SliderStep',[1/(length(filestoread-1)) .1],'Max',length(filestoread),'Value',length(filestoread))
g1=[];gsp=[];gspmais=[];gspmenos=[];maxsplot=[];maxseffplot=[];smooth=.1;
