# Supplementary material for: Spatiotemporal control of mitotic exit during anaphase by an aurora B-Cdk1 crosstalk
Source: eLife. 2019 Aug 19;8:e47646. doi: 10.7554/eLife.47646 (PMC6706241; doi:10.7554/eLife.47646)
Supplement: Source code 1. [file elife-47646-code1.zip › 20190318c_LAPSO/LAPSOmapping.asv]

% mapping
% estimate miu (curvatura factor) for mapping (outside LAPSO)
% miu=0 for conic mapping; miu=1 for elliptical

LAPSOchromoprojection

figure,imagesc(chromo_kym), axis off, axis image, hold on

[refX refY]=getpts(gcf);
plot(refX,refY,'.')
angmapping=atan((refY(2)-refY(1))/(refX(2)-refX(1)))*180/pi;

im4mapping=imrotate(chromo_kym,angmapping,'crop');

figure,imagesc(im4mapping), axis off, axis image, hold on

miuadjust=uicontrol('Style','Slider','Units','normalized', ...
    'Position',[0 .4 .1 .2], 'SliderStep',[1/23 1/23], ...
    'Min',-.3,'Max',2,'Callback','LAPSOmappingmiu');


imonly=uicontrol( ...
    'Style','toggle', ...
    'Position',[.9 .4 .1 .2], ...
    'Callback','clear(show)')

LAPSOmappingmiu
    
