# Supplementary material for: Spatiotemporal control of mitotic exit during anaphase by an aurora B-Cdk1 crosstalk
Source: eLife. 2019 Aug 19;8:e47646. doi: 10.7554/eLife.47646 (PMC6706241; doi:10.7554/eLife.47646)
Supplement: Source code 1. [file elife-47646-code1.zip › 20190318c_LAPSO/LAPSOmappingmiu.m]

miu=get(miuadjust,'Value');

hold off
imagesc(im4mapping), axis off, axis equal
smap=size(im4mapping);
xlim([1 smap(2)]);ylim([1 smap(1)]);
hold on
text(3,10,['C = ',num2str(miu)],'Color',[.5 .5 .5],'FontSize',14)

refcenter=[mean(refY) mean(refX)];
distrefs=sqrt((refX(2)-refX(1))^2+(refY(2)-refY(1))^2);

helpmat=zeros(smap);
helpmat(round(refcenter(1)),round(refcenter(2)))=1;
[newcentery newcenterx]=find(imrotate(helpmat,angmapping,'bilinear','crop')>0);
newcentery=newcentery(1); newcenterx=newcenterx(1);

xmap=1:.1:smap(2);
b=smap(1)/4;
b=linspace(-b,b,6);
a=distrefs/2;
clear axes
for n=1:numel(b)    
    curva1=b(n)*(1-(abs((xmap-newcenterx))/a).^(1+miu)).^(1./(1+miu));
    
    show=plot(xmap,real(curva1+newcentery),'k');   hold on
end
