# Supplementary material for: Spatiotemporal control of mitotic exit during anaphase by an aurora B-Cdk1 crosstalk
Source: eLife. 2019 Aug 19;8:e47646. doi: 10.7554/eLife.47646 (PMC6706241; doi:10.7554/eLife.47646)
Supplement: Source code 1. [file elife-47646-code1.zip › 20190318c_LAPSO/LAPSOMat.m]

captureframe=getframe;
galleryindex=galleryindex+1;
gallery=[gallery; captureframe];
cd('c:\work');
LAPSOmatrix=captureframe.cdata;
save LAPSOmatrix;

load LAPSOmatrix;

cd(path)

figure(2), 
imshow(captureframe.cdata),title('... loaded to workspace as LAPSOmatrix.mat');
