# Supplementary material for: Spatiotemporal control of mitotic exit during anaphase by an aurora B-Cdk1 crosstalk
Source: eLife. 2019 Aug 19;8:e47646. doi: 10.7554/eLife.47646 (PMC6706241; doi:10.7554/eLife.47646)
Supplement: Source code 1. [file elife-47646-code1.zip › 20190318c_LAPSO/LAPSOmultiguidedkymo.m]

cores={};
flagDrawLinesMem=0;
kymcell=cell(1,1);

answer='';
ind=1;
while strcmp(answer,'Finish')~=1
LAPSOguidedkymo
cores{1,ind}=uisetcolor;
answer=questdlg('','','Continue','Discard','Finish','Continue')

if strcmp(answer,'Continue')|strcmp(answer,'Finish')
    if ind>1
        scell=size(kymcell{1,1});
    kymcell{1,ind}=zeros(scell);
    skym=size(kym);
    kymcell{1,ind}(1:min([skym(1,1) scell(1)]),1:min([skym(1,2) scell(2)]))=kym(1:min([skym(1,1) scell(1)]),1:min([skym(1,2) scell(2)]));
else
    kymcell{1,1}=kym;
    end


    if strcmp(answer,'Finish')
        flagDrawLinesMem=0;
    end
    
    
    ind=ind+1;
    
end
  

end
   
%cores={[1 0 0],[0 1 0],[0 0 1],[.5 .5 0],[.5 0 .5],[0 .5 .5]};
kymrgb=zeros(scell(1,1),scell(1,2),3);
    
%for i=1:length(kymcell)
 %       kymrgb(:,:,i)=kymcell{1,i};
 %  end
 s=size(kymcell{1,1});
 kymrgb=zeros(s(1),s(2),3);
 for n=1:length(kymcell)
      for i=1:3
         kymrgb(:,:,i)=kymrgb(:,:,i)+kymcell{1,n}*cores{1,n}(1,i);
     end
 end
 
 axes(imzoomedaxes), hold off, imagesc(kymrgb/max(max(max(kymrgb)))), axis normal, hold on, 

ylabel('TIME','FontSize',15,'Color','w'),  
kym=kymrgb;
multikymo_flag=1;
