# Supplementary material for: Spatiotemporal control of mitotic exit during anaphase by an aurora B-Cdk1 crosstalk
Source: eLife. 2019 Aug 19;8:e47646. doi: 10.7554/eLife.47646 (PMC6706241; doi:10.7554/eLife.47646)
Supplement: Source code 1. [file elife-47646-code1.zip › 20190318c_LAPSO/LAPSOmultikymo.m]

cores={};

kymcell=cell(1,1);

answer='';
ind=1;
while strcmp(answer,'Finish')~=1
    prompt={'Path to target folder','Prefix','Sufix','Number of digits','First file number','Interval','Last file number','Time between frames (sec)','Pixel size on the on the sample (micron)'};
    def={path,prefix,sufix,num2str(nalga),num2str(firstfile),num2str(interval),num2str(lastfile),num2str(frameinterval),num2str(impixelsize)};
    dlgTitle='Target images';
    lineNo=[ones(9,1),[180 50 50 20 20 20 20 20 20]'];
    DataSet=inputdlg(prompt,dlgTitle,lineNo,def);
    DataSet=DataSet';

    if length(DataSet)==9
        path=DataSet{1,1};
        prefix=DataSet{1,2};
        sufix=DataSet{1,3};
        nalga=str2num(DataSet{1,4});
        firstfile=str2num(DataSet{1,5});
        interval=str2num(DataSet{1,6});
        lastfile=str2num(DataSet{1,7});
        frameinterval=str2num(DataSet{1,8});
        impixelsize=str2num(DataSet{1,9});
    else
        path=DataSet{1,1};
        prefix=DataSet{1,2};
        sufix='';
        nalga=str2num(DataSet{1,3});
        firstfile=str2num(DataSet{1,4});
        interval=str2num(DataSet{1,5});
        lastfile=str2num(DataSet{1,6});
        frameinterval=str2num(DataSet{1,7});
        impixelsize=str2num(DataSet{1,8});
    end

    prefix=deblank(prefix);
    sufix=deblank(sufix);
    %%%%%%%%j� estava a partir daqui
    filestoread=firstfile:interval:lastfile;
    nfiles=length(filestoread);
    LAPSOkymo
    cores{1,ind}=uisetcolor;
    answer=questdlg('','','Continue','Discard','Finish','Continue')

    if strcmp(answer,'Continue')|strcmp(answer,'Finish')
        if ind>1
            scell=size(kymcell{1,1});
            kymcell{1,ind}=zeros(scell);
            skym=size(kym);
            kymcell{1,ind}(1:min([skym(1,1) scell(1)]),1:min([skym(1,2) scell(2)]))=kym(1:min([skym(1,1) scell(1)]),1:min([skym(1,2) scell(2)]));
        else
            kymcell{1,1}=kym;
        end
        ind=ind+1;

    end

end

kymrgb=zeros(scell(1,1),scell(1,2),3);

s=size(kymcell{1,1});
kymrgb=zeros(s(1),s(2),3);
for n=1:length(kymcell)
    for i=1:3
        kymrgb(:,:,i)=kymrgb(:,:,i)+kymcell{1,n}*cores{1,n}(1,i);
    end
end

axes(imzoomedaxes), hold off, imagesc(kymrgb/max(max(max(kymrgb)))), axis normal, hold on,

kym=kymrgb;
kymoriginal=kym;
kymoriginaloriginal=kym;
multikymo_flag=1;
