# Supplementary material for: Spatiotemporal control of mitotic exit during anaphase by an aurora B-Cdk1 crosstalk
Source: eLife. 2019 Aug 19;8:e47646. doi: 10.7554/eLife.47646 (PMC6706241; doi:10.7554/eLife.47646)
Supplement: Source code 1. [file elife-47646-code1.zip › 20190318c_LAPSO/LAPSOopenfile.m]

global impixelsize
timeseries=1;
clear guidedata
%[openfilex openfilepathx]=uigetfile({'*.tif';'*.mat'});
[openfilex openfilepathx]=uigetfile({'*.tif;*.dat;*.mat','LAPSO Files (*.tif,*.dat,*.mat)'}, ...
    'Pick a file');

if strcmp(openfilex(end-2:end),'dat') & strcmp(openfilex(1:6),'LAPSOp') %'lapsop' from lapsopair
    disp('')
elseif strcmp(openfilex(end-2:end),'dat') & strcmp(openfilex(1:6),'LAPSOs') %'lapsos' from lapsosingle
    disp('')
elseif strcmp(openfilex(end-5:end),'IX.mat') % 'IX' from 'MATRIX'
    disp('rew')
    loadkymo
else
    
    if openfilex~=0
        openfile=openfilex;
        openfilepath=openfilepathx;
        path=openfilepath;
        prefix=openfile(1:end-4-nalga);
        
        cd(path)
       % if findstr(openfilex,'_t')
           if isempty(regexp(openfilex,'_t[0-9]'))==0
            addslot=1;
        else
            addslot=0;
        end
        
        %% FILENAME STRUCTURING
        tindex=regexp(openfilex,'t[0-9]'); if isempty(tindex), tindex=-1; end
        zindex=regexp(openfilex,'z[0-9]'); if isempty(zindex), zindex=-1; end
        cindex=regexp(openfilex,'c[0-9]'); if isempty(cindex), cindex=-1; end
        xyindex=regexp(openfilex,'xy[0-9]'); if isempty(xyindex), xyindex=-1; end
        tifindex=regexp(openfilex,'.tif'); if addslot==1, tifindex=tifindex+1; end
        
        filestruct=(1:5)';
        filestruct(1,2)=tindex;
        filestruct(2,2)=zindex;
        filestruct(3,2)=cindex;
        filestruct(4,2)=xyindex;
        filestruct(5,2)=tifindex;
        filestruct=sortrows(filestruct,2);
        offset=numel(find(filestruct==-1));
        
        % NALGA (temporal)
        torder=find(filestruct(:,1)==1);
        tpos=filestruct(torder,2);
        nextpos=filestruct(torder+1,2);
        nalga=nextpos-tpos-1-addslot;
        
        % NALGAZ (no de layers)
        zorder=find(filestruct(:,1)==2);
        zpos=filestruct(zorder,2);
        nextpos=filestruct(zorder+1,2);
        nalgaz=nextpos-zpos-1-addslot;
        
        % NALGAC (no de canais)
        corder=find(filestruct(:,1)==3);
        cpos=filestruct(corder,2);
        nextpos=filestruct(corder+1,2);
        nalgac=nextpos-cpos-1-addslot;
        
        % NALGAXY (no de campos)
        xyorder=find(filestruct(:,1)==4);
        xypos=filestruct(xyorder,2);
        nextpos=filestruct(xyorder+1,2);
        nalgaxy=nextpos-xypos-1-addslot;
        
        %indexsort=sort([zindex cindex tifindex]);
        prefix=openfilex(1:tpos);
        sufix=openfilex(max(tpos+1+nalga:end-4,1));
        
        %% now, last resort to allow the program to keep working
        if isempty(prefix)
        nindex=regexp(openfilex,'[0-9]'); 
        prefix=openfilex(1:nindex-1);
        sufix=-1;
        nalga=2;
        end
        
        if addslot==1   % this is only to use in the fprintf below
            tlabel='_t';zlabel='_z';clabel='_c';xylabel='_xy';
        else
            tlabel='t';zlabel='z';clabel='c';xylabel='xy';
        end
        try
            fprintf(['\n******\nDetected file structure with the form \n', openfilex(1:tpos),'[',num2str(nalga),']', openfilex(tpos+nalga+1:zpos),'[',num2str(nalgaz),']', openfilex(zpos+nalgaz+1:cpos),'[',num2str(nalgac),']']);
        %openfilex(cpos+nalgac+1:xypos+1),'[',num2str(nalgaxy),']'])
        catch
        end
        
        
        if numel(sufix)==1 % meaning that the 't' label is the last one and was annoyed by the 'underscore' presence/absence thing
            sufix='';
            nalga=nalga+1;
        end
        
        prompt={'Path to target folder','Prefix','Sufix','Number of digits (temporal)','First file number','Interval','Last file number','Interval between images (sec or micron)','Pixel size on the sample (micron)'};
        def={path,prefix,sufix,num2str(nalga),num2str(firstfile),num2str(interval),num2str(lastfile),num2str(frameinterval),num2str(impixelsize)};
        dlgTitle=openfile;
        lineNo=[ones(9,1),[80 50 50 50 20 20 20 20 20]'];
        DataSet=inputdlg(prompt,dlgTitle,lineNo,def);
        DataSet=DataSet';
        
        
        if length(DataSet)==9
            path=DataSet{1,1};
            prefix=DataSet{1,2};
            sufix=DataSet{1,3};
            nalga=str2num(DataSet{1,4});
            firstfile=str2num(DataSet{1,5});
            interval=str2num(DataSet{1,6});
            lastfile=str2num(DataSet{1,7});
            frameinterval=str2num(DataSet{1,8});
            impixelsize=str2num(DataSet{1,9});
        else
            path=DataSet{1,1};
            prefix=DataSet{1,2};
            sufix='';
            nalga=str2num(DataSet{1,3});
            firstfile=str2num(DataSet{1,4});
            interval=str2num(DataSet{1,5});
            lastfile=str2num(DataSet{1,6});
            frameinterval=str2num(DataSet{1,7});
            impixelsize=str2num(DataSet{1,8});
        end
        
        prefix=deblank(prefix);
        sufix=deblank(sufix);
        %%%%%%%%j� estava a partir daqui
        filestoread=firstfile:interval:lastfile;
        nfiles=length(filestoread);
        
        pathtemp=pwd;
        cd(pathPreviousDataset(1:length(pathPreviousDataset)-7)) % SE MUDAR O NOME DO PROGRAMA POSSO TER QUE MUDAR ESTE NUMERO 7 (7= (n� de letras da palavra LAPSO) + 2)
        dlmwrite('PreviousDataset.asc',strvcat(DataSet),'\')
        cd(pathtemp)
        
        result=zeros(nfiles,3);
        
        LAPSOview
        LAPSOviewframe
        
    else
        break
    end
end
