# Supplementary material for: Spatiotemporal control of mitotic exit during anaphase by an aurora B-Cdk1 crosstalk
Source: eLife. 2019 Aug 19;8:e47646. doi: 10.7554/eLife.47646 (PMC6706241; doi:10.7554/eLife.47646)
Supplement: Source code 1. [file elife-47646-code1.zip › 20190318c_LAPSO/LAPSOopenfileOLD.m]

global impixelsize

timeseries=1;
clear guidedata
%[openfilex openfilepathx]=uigetfile({'*.tif';'*.mat'});
[openfilex openfilepathx]=uigetfile({'*.tif;*.dat;*.mat','LAPSO Files (*.tif,*.dat,*.mat)'}, ...
    'Pick a file');


if strcmp(openfilex(end-2:end),'dat') & strcmp(openfilex(1:6),'LAPSOp') %'lapsop' from lapsopair
    disp('')
elseif strcmp(openfilex(end-2:end),'dat') & strcmp(openfilex(1:6),'LAPSOs') %'lapsos' from lapsosingle
    disp('')
elseif strcmp(openfilex(end-5:end),'IX.mat') % 'IX' from 'MATRIX'
disp('rew')
    loadkymo

else

    if openfilex~=0
        openfile=openfilex;
        openfilepath=openfilepathx;

        path=openfilepath;
        prefix=openfile(1:end-4-nalga);

        cd(path), %dir *.tif
        %dirstructure=dir('*.tif');


        prompt={'Path to target folder','Prefix','Sufix','Number of digits (use 0 if this is a multi-image single TIFF)','First file number','Interval','Last file number','Interval between images (sec or micron)','Pixel size on the sample (micron)'};
        def={path,prefix,sufix,num2str(nalga),num2str(firstfile),num2str(interval),num2str(lastfile),num2str(frameinterval),num2str(impixelsize)};
        dlgTitle=openfile;
        lineNo=[ones(9,1),[180 50 50 50 20 20 20 20 20]'];
        DataSet=inputdlg(prompt,dlgTitle,lineNo,def);
        DataSet=DataSet';


        if length(DataSet)==9
            path=DataSet{1,1};
            prefix=DataSet{1,2};
            sufix=DataSet{1,3};
            nalga=str2num(DataSet{1,4});
            firstfile=str2num(DataSet{1,5});
            interval=str2num(DataSet{1,6});
            lastfile=str2num(DataSet{1,7});
            frameinterval=str2num(DataSet{1,8});
            impixelsize=str2num(DataSet{1,9});
        else
            path=DataSet{1,1};
            prefix=DataSet{1,2};
            sufix='';
            nalga=str2num(DataSet{1,3});
            firstfile=str2num(DataSet{1,4});
            interval=str2num(DataSet{1,5});
            lastfile=str2num(DataSet{1,6});
            frameinterval=str2num(DataSet{1,7});
            impixelsize=str2num(DataSet{1,8});
        end

        prefix=deblank(prefix);
        sufix=deblank(sufix);
        %%%%%%%%j� estava a partir daqui
        filestoread=firstfile:interval:lastfile;
        nfiles=length(filestoread);

        pathtemp=pwd;
cd(pathPreviousDataset(1:length(pathPreviousDataset)-7)) % SE MUDAR O NOME DO PROGRAMA POSSO TER QUE MUDAR ESTE NUMERO 7 (7= (n� de letras da palavra LAPSO) + 2)
dlmwrite('PreviousDataset.asc',strvcat(DataSet),'\')
cd(pathtemp)

        result=zeros(nfiles,3);

        LAPSOview
        LAPSOviewframe

    else
        break
    end
end
