# Supplementary material for: Spatiotemporal control of mitotic exit during anaphase by an aurora B-Cdk1 crosstalk
Source: eLife. 2019 Aug 19;8:e47646. doi: 10.7554/eLife.47646 (PMC6706241; doi:10.7554/eLife.47646)
Supplement: Source code 1. [file elife-47646-code1.zip › 20190318c_LAPSO/LAPSOopensinglefile.m]

timeseries=0;


[openfilex openfilepathx]=uigetfile('*.tif');

if openfilex~=0
   openfile=openfilex;
   openfilepath=openfilepathx;
    
path=openfilepath;
cd(path), %dir *.tif 
axes(axesROI)
fonte=openfile;
imm=imread(fonte,'tif');

im=double(imm(:,:,:));
axes(imaxes)

normfactor=max(max(max(im)));
imagesc(im);

ncanal=1;
%lapsoview
uinormfactor=uicontrol('Style','text', ...
    'String',num2str(normfactor), ...
    'Units','normalized',...
    'Position',[.9 0 .1 .1],...
    'FontSize',8,...
    'BackgroundColor',[.1 .1 .1]+backColor,...
    'ForegroundColor',[1 1 .5],...
    'HorizontalAlignment','left');

%canal=uicontrol('Style','list','String','CH.1 active|      2|      3|','Units','normalized','Position',[.07 .9 .2 .09],'Callback','lapsosinglefilecanal','BackgroundColor',[.4 .39 .43],'ForegroundColor','w','FontSize',8);
%lapsosinglefilecanal
%ficheiro=uicontrol('Style','list','String','hte|bte','Units','normalized','Position',[.17 .86 .11 .13],'Callback','lapsokymo','BackgroundColor',[.4 .39 .43],'ForegroundColor','w','FontSize',8);

else
    break
end
