# Supplementary material for: Spatiotemporal control of mitotic exit during anaphase by an aurora B-Cdk1 crosstalk
Source: eLife. 2019 Aug 19;8:e47646. doi: 10.7554/eLife.47646 (PMC6706241; doi:10.7554/eLife.47646)
Supplement: Source code 1. [file elife-47646-code1.zip › 20190318c_LAPSO/LAPSOorthokymo.m]

%% falta inputdlg para definir aspectratio (linha 8), z span (linha 85), tipo de proje��o (linha 120)

% LAPSOkymo

% ORTHOGONAL MODE DEFINITION

% tindex=regexp(fonte,'t[0-9]')-1;
% prefix=fonte(1:tindex+1);
% zindex=regexp(fonte,'z[0-9]')-1;
% cindex=regexp(fonte,'c[0-9]')-1;
% tifindex=regexp(fonte,'.tif')-1;
% indexsort=sort([zindex cindex tifindex]);
% if findstr(fonte,'_')
%     addslot=1;
% else
%     addslot=0;
% end
% 
% sufix=fonte(indexsort(1)+1-addslot:end-4);
% nalga=indexsort(1)-tindex-1-addslot;


if nalgaz<1
    warndlg((['No layers were found. [searched for strings of the type ''z[digit]'']']))
    break
end

%ztc=sort([tindex zz cc tiftif])
%dist=ztc(2)-ztc(1);
%nalgaseems=dist-2

if exist('layerini','var')==0
    layerini=1;
end
if exist('layerfin','var')==0
    layerfin=10;
end
if exist('zpixelsize','var')==0
    zpixelsize=1;
end
if exist('projmethod','var')==0
    projmethod=1;
end
if exist('interpmethod','var')==0
    interpmethod=1;
end
if addchannel==1
    kymtemp=kym;
    prompt={'prefix' , 'sufix'};
    def={prefix,sufix};
    dlgTitle=num2str(fonte);
    lineNo=[ones(2,1),ones(2,1)*50];
    normalKYMOwindowresults=inputdlg(prompt,dlgTitle,lineNo,def);
    prefix=normalKYMOwindowresults{1};
    sufix=normalKYMOwindowresults{2};
else
    prompt={'first layer' , 'last layer' , 'layer interval (micron)' , 'y-projection method (0-avg; 1-max; 2-stdDev)', 'Z-interpolation method (0-none; 1-bicubic)' , 'prefix' , 'sufix'};
    def={num2str(layerini),num2str(layerfin),num2str(zpixelsize),num2str(projmethod),num2str(interpmethod),prefix,sufix};
    dlgTitle=num2str(fonte);
    lineNo=[ones(7,1),ones(7,1)*50];
    normalKYMOwindowresults=inputdlg(prompt,dlgTitle,lineNo,def);
    layerini=str2num(normalKYMOwindowresults{1});
    layerfin=str2num(normalKYMOwindowresults{2});
    zpixelsize=str2num(normalKYMOwindowresults{3});
    aspectratio=zpixelsize/impixelsize;
    projmethod=str2num(normalKYMOwindowresults{4});
    interpmethod=str2num(normalKYMOwindowresults{5});
    prefix=normalKYMOwindowresults{6};
    sufix=normalKYMOwindowresults{7};
end


%%%%%%%%%%%%%%
%%%%%%%%%%%%
%%%%%%
% starting LAPSOkymo-like script

kym=[];
kym3d=[];
%Desenha o rectangulo da zona ROI
axes(imaxes), hold on
if addchannel==0
    
    normalkymowindow=questdlg('KYMO window','...','Enter number (default is Previous Window))','Draw region','Cancel','Cancel');
    
    imROIstack=[];
    if strcmp(normalkymowindow,'Enter number (default is Previous Window))')==1
        prompt={'H dimension','V dimension','H position','V position'};
        def={num2str(ROI3),num2str(ROI4),num2str(ROI1),num2str(ROI2)};
        dlgTitle='NORMAL KYMO WINDOW DIMENSIONS';
        lineNo=[ones(4,1),[15,15, 15, 15]'];
        normalKYMOwindowresults=inputdlg(prompt,dlgTitle,lineNo,def);
        
        
        ROI1=str2num(normalKYMOwindowresults{3});
        ROI2=str2num(normalKYMOwindowresults{4});
        ROI3=str2num(normalKYMOwindowresults{1});
        ROI4=str2num(normalKYMOwindowresults{2});
        
        ROI=round([ROI1,ROI2,ROI3,ROI4]);
        plot([ROI(1) ROI(1)+ROI(3) ROI(1)+ROI(3) ROI(1) ROI(1) ] ...
            ,[ROI(2) ROI(2) ROI(2)+ROI(4) ROI(2)+ROI(4) ROI(2) ],'Color',[.9 .4 .4]) , hold on
        
    elseif strcmp(normalkymowindow,'Draw region')==1
        ROI=round(getrect);
        
        ROI1=ROI(1);
        ROI2=ROI(2);
        ROI3=ROI(3);
        ROI4=ROI(4);
        
    elseif strcmp(normalkymowindow,'Cancel')
        break
    end
end

global SLITwidth
%SLITwidth=round(ROI(4))+1;
SLITwidth=layerfin-layerini+1;
plot([ROI(1) ROI(1)+ROI(3) ROI(1)+ROI(3) ROI(1) ROI(1) ] ...
    ,[ROI(2) ROI(2) ROI(2)+ROI(4) ROI(2)+ROI(4) ROI(2) ],'Color',[.9 .4 .4]) , hold on

newROI=ROI;
%%%%%%%%%%%%%%%%%%%%%%%%%%

for n=1:nfiles  % LAPSO should be loaded with temporal files (check the slider); z-layers will be loaded in 'parallel '
    set(progress,'String',[num2str(n),' / ',num2str(nfiles)]);
    
    for nz=layerini:layerfin
        
        
        % NEW
        %fonte=[deblank(prefix),sprintf('%03d',filestoread(n)),'_z',sprintf('%03d',nz),sufix(6:end),'.tif']
        sufix2=[sufix(1:1+addslot),sprintf(['%0',num2str(nalgaz),'d'],nz),sufix(1+addslot+nalgaz+1:end)]
        fonte=[deblank(prefix),sprintf(['%0',num2str(nalga),'d'],filestoread(n)),sufix2,'.tif']
        
        imm=imread(fonte,'tif');
        im=double(imm);
        
        kindsmoothvalue=get(kindsmooth,'Value');
        if kindsmoothvalue==2; a=5; w=1; [x y]=meshgrid(-a:a,-a:a); z=exp(-(x.^2+y.^2)/(2*w^2)); im1=conv2(im,z); im=im1(6:end-5,6:end-5); media=mean(mean(im)); im(1:3,:)=media;  im(:,1:3)=media;  im(end-2:end,:)=media;  im(:,end-2:end)=media; else im=double(im);
        end
        if get(imgradient,'Value')==1; im=gradient(im);
        end
        if get(imnegative,'Value')==1;  im=-im+max(max(im)); %novo Jun2008 : era -im+1
        end
        if  angactual~=0; im=imrotate(im,angactual,'bilinear','crop');
        end
        if get(rotate90,'Value')==1; im=im';
        end
        
        ang=get(rotationui,'Value');
        imtemp=im;
        deltaang=ang-anganterior;
        im=imrotate(im,ang,'crop');
        % im(find(im==0))=min(min(imtemp));
        anganterior=ang;
        %%%%%%%%%%%%%%%%%%%%%
        %%%%%%%%%%%%%%
        
        
        imROIstack(:,:,nz)=im(ROI(2):ROI(2)+ROI(4),ROI(1):ROI(1)+ROI(3)); % this is where the frame matrix is chosen
        
    end
    
    if projmethod==0 % AVG projection
        imROI=mean(imROIstack,1);% stack projection along Y
    elseif projmethod==1% MAX PROJECTION
        imROI=max(imROIstack,[],1); 
    elseif projmethod==2% STD projection
        imROI=std(imROIstack,[],1); 
    end
    projs=[{'avg','max','stdDev'}];
    imROI=permute(imROI,[3 2 1]);
    s=size(imROI);
    interps=[{'nearest','bicubic'}];
    imROI=imresize(imROI,[round(s(1)*aspectratio),s(2)],interps{interpmethod+1});
    
    kym3d(:,:,n)=imROI;
    kym=[kym;imROI];
    axes(imzoomedaxes),%ylabel('TIME')
    
end

axes(imzoomedaxes), hold off,
kym=kym/max(max(kym));

%%%%NEW 23032015
if addchannel==1
    kymchannels=kymtemp;
    kymchannels(:,:,2)=kym;
    kymchannels(:,:,3)=0;
    kym=kymchannels;
end
%%%%
imagesc(kym), axis equal, axis image,hold on, axis off, %daspect([5 1 1])
ylabel('TIME','FontSize',15,'Color','w'),

kymoreducedflag=0;
set(uikymreduced,'String','COLLAPSE KYMO','ForegroundColor',[.5 .5 .5])
set(kymoskipper,'SliderStep',[1/(length(filestoread-1)) .1],'Max',length(filestoread),'Value',length(filestoread))
g1=[];gsp=[];gspmais=[];gspmenos=[];maxsplot=[];maxseffplot=[];smooth=.1;

kymoriginal=kym;
kymoriginaloriginal=kym;

kym3doriginal=kym3d;

SLITwidthoriginal=SLITwidth;
SLITwidth=round(s(1)*aspectratio);

set(kymadjustment1,'Value',1);
set(kymadjustment2,'Value',0);
set(kymadjustment3,'Value',1);

LAPSOviewframeortho
