# Supplementary material for: Spatiotemporal control of mitotic exit during anaphase by an aurora B-Cdk1 crosstalk
Source: eLife. 2019 Aug 19;8:e47646. doi: 10.7554/eLife.47646 (PMC6706241; doi:10.7554/eLife.47646)
Supplement: Source code 1. [file elife-47646-code1.zip › 20190318c_LAPSO/LAPSOphotoact.m]

clear pole_1
clear pole_2
clear mark_1
clear mark_2


figure
headers=uicontrol('Style','push','String','Send headers to clipboard','Units','normalized', ...
    'Position',[0.2 .0 .6 .06],'Callback','LAPSOphotoactheaderstoclipboard','BackgroundColor',[.5 .5 .5], ...
    'ForegroundColor','k','FontSize',10);
callbacktip(headers);
s=size(kymreduced);
%PhotoActDone=uicontrol('Style','push','String','Done','Units','normalized', ...
%    'Position',[0 0 1 .06],'Callback','LAPSOphotoact','BackgroundColor',[.9 .5 .55], ...
%    'ForegroundColor','k','FontSize',10);
%callbacktip(PhotoActDone);
xx=zeros(1,4);
yy=zeros(1,4);
for n=1:s(1)
counter=uicontrol('Style','text','String',[num2str(n), ' / ', num2str(s(1))],'Units','normalized', ...
    'Position',[0.85 0 .15 .07],'BackgroundColor','k', ...
    'ForegroundColor','w','FontSize',20);
    data=kymreduced(n,:);
    x=1:s(2);

    subplot(2,1,1)
    hold off
    plot(x,data,'*'),axis([x(1) x(end) 0 1]), hold on
    xmem=xx;
ymem=yy;
plot([xmem(1) xmem(1)],[0 1],'Color',[.8 .8 .8]),
plot([xmem(2) xmem(2)],[0 1],'Color',[.8 .8 .8]),
plot([xmem(3) xmem(3)],[0 1],'Color',[.8 .8 .8]),
plot([xmem(4) xmem(4)],[0 1],'Color',[.8 .8 .8]),
    subplot(2,1,2)
    imagesc(kym((n-1)*SLITwidth+1:n*SLITwidth,:)), colormap(gray)

    [xx yy]=getpts;
    
if size(xx)~=0 % mouse used
      len=length(xx); lenmem=len;
  else  % mouse not used, just clicked ENTER
%      %subplot(2,1,1)
      xx=xmem
      yy=ymem
      len=lenmem; plot(xx(1),[0 1],'y-')
  end

    switch len

        case 2
            pole_1(n)=xx(1);
            pole_2(n)=xx(2);

            subplot(2,1,1)
            hold on


            plot([pole_1(n) pole_1(n)],[0 1],'r-')
            plot([pole_2(n) pole_2(n)],[0 1],'r-')
            
            subplot(2,1,2)
            hold on
            plot([pole_1(n) pole_1(n)],[0 SLITwidth],'r-')
            plot([pole_2(n) pole_2(n)],[0 SLITwidth],'r-')
            
            mark_1(n)=Inf;
            mark_2(n)=Inf;

            pause

        case 3
            pole_1(n)=xx(1);
            striperange_1=round(xx(2):xx(3));
            datainside_1=data(striperange_1);
            fit_1=polyfit(striperange_1,datainside_1,2);
            mark_1(n)=-fit_1(2)/(2*fit_1(1));
            yfit_1=polyval(fit_1,striperange_1);

            subplot(2,1,1)
            hold on

            plot(striperange_1,yfit_1,'r')
            plot([mark_1(n) mark_1(n)],[0 1],'r-')
            plot([pole_1(n) pole_1(n)],[0 1],'r-')

            subplot(2,1,2)
            hold on
            
            plot([mark_1(n) mark_1(n)],[0 SLITwidth],'r-')
            plot([pole_1(n) pole_1(n)],[0 SLITwidth],'r-')

            pole_2(n)=Inf;
            mark_2(n)=Inf;

            pause


        case 4

            striperange_1=round(xx(1):xx(2));
            datainside_1=data(striperange_1);
            fit_1=polyfit(striperange_1,datainside_1,2);
            mark_1(n)=-fit_1(2)/(2*fit_1(1));
            yfit_1=polyval(fit_1,striperange_1);

            striperange_2=round(xx(3):xx(4));
            datainside_2=data(striperange_2);
            fit_2=polyfit(striperange_2,datainside_2,2);
            mark_2(n)=-fit_2(2)/(2*fit_2(1));
            yfit_2=polyval(fit_2,striperange_2);

            subplot(2,1,1)
            hold on

            plot(striperange_1,yfit_1,'r')
            plot(striperange_2,yfit_2,'r')
            plot([mark_1(n) mark_1(n)],[0 1],'r-')
            plot([mark_2(n) mark_2(n)],[0 1],'r-')

            subplot(2,1,2)
            hold on
            
            plot([mark_1(n) mark_1(n)],[0 SLITwidth],'g-')
            plot([mark_2(n) mark_2(n)],[0 SLITwidth],'g-')

            pole_1(n)=1;
            pole_2(n)=1;

            pause

        case 6

            pole_1(n)=xx(1);
            striperange_1=round(xx(2):xx(3));
            datainside_1=data(striperange_1);
            fit_1=polyfit(striperange_1,datainside_1,2);
            mark_1(n)=-fit_1(2)/(2*fit_1(1));
            yfit_1=polyval(fit_1,striperange_1);

            pole_2(n)=xx(6);
            striperange_2=round(xx(4):xx(5));
            datainside_2=data(striperange_2);
            fit_2=polyfit(striperange_2,datainside_2,2);
            mark_2(n)=-fit_2(2)/(2*fit_2(1));
            yfit_2=polyval(fit_2,striperange_2);


            subplot(2,1,1)
            hold on

            plot(striperange_1,yfit_1,'r')
            plot(striperange_2,yfit_2,'r')
            plot([mark_1(n) mark_1(n)],[0 1],'r-')
            plot([mark_2(n) mark_2(n)],[0 1],'r-')
            plot([pole_1(n) pole_1(n)],[0 1],'r-')
            plot([pole_2(n) pole_2(n)],[0 1],'r-')
            
            subplot(2,1,2)
            hold on            
            plot([mark_1(n) mark_1(n)],[0 SLITwidth],'g-')
            plot([mark_2(n) mark_2(n)],[0 SLITwidth],'g-')
            plot([pole_1(n) pole_1(n)],[0 SLITwidth],'g-')
            plot([pole_2(n) pole_2(n)],[0 SLITwidth],'g-')
            pause

    end

end

%recalibração
pole_1=pole_1*impixelsize; pole_1=pole_1';
pole_2=pole_2*impixelsize; pole_2=pole_2';
mark_1=mark_1*impixelsize; mark_1=mark_1';
mark_2=mark_2*impixelsize; mark_2=mark_2';

%
time=0:(interval*frameinterval):(s(1)-1)*(interval*frameinterval);time=time';

%distancias
leftdist=mark_1-pole_1;
rightdist=mark_2-pole_2;
interdist=mark_2-mark_1;
poledist=pole_2-pole_1;


%velocidades instantaneas
leftveloc=[0; (leftdist(2:end)-leftdist(1:end-1))/(frameinterval*interval)];
interveloc=[0; (interdist(2:end)-interdist(1:end-1))/(frameinterval*interval)];
rightveloc=[0; (rightdist(2:end)-rightdist(1:end-1))/(frameinterval*interval)];
poleveloc=[0; (poledist(2:end)-poledist(1:end-1))/(frameinterval*interval)];

%ajustes lineares para calcular velocidade
leftvelocfit=polyfit(time,leftdist,1)
leftvelocfitt=leftvelocfit(1);
intervelocfit=polyfit(time,interdist,1)
intervelocfitt=intervelocfit(1);
rightvelocfit=polyfit(time,rightdist,1)
rightvelocfitt=rightvelocfit(1);
polevelocfit=polyfit(time,poledist,1)
polevelocfitt=polevelocfit(1);


% yy=polyval(leftvelocfit,time);
% figure, plot(time,leftdist,'*')
% hold on
% plot(time,yy,'r-')


%finalização e envio para clipboard com conversão de micronporsegundo para micronporminuto
toclipboard=[time poledist leftdist interdist rightdist ...
    poleveloc*60 leftveloc*60 interveloc*60 rightveloc*60 ...
    [polevelocfitt;zeros(s(1)-1,1)]*60 [leftvelocfitt;zeros(s(1)-1,1)]*60 [intervelocfitt;zeros(s(1)-1,1)]*60 [rightvelocfitt;zeros(s(1)-1,1)]*60];

header='Time(sec); Inter-polarDist(um).; LeftDist., Inter-stripeDist., RightDist., Inter-polarVeloc(um/min), LeftVeloc, Inter-stripeVeloc., RightVeloc, Inter-polarVelocLINFIT, LeftVelocLINFIT, Inter-stripeVelocLINFIT, RightVelocLINFIT';


strint=sprintf(mat2str(toclipboard));
strint=strrep(strint,';','\n');
strint=strrep(strint,' ','\t');
strint=strint(2:end-1);
strint=sprintf(strint);

clipboard('copy',strint);

f = warndlg('Result table was sent to clipboard (TIME (sec) 2pointdist LEFTdistance INTERdistance RIGHTdistance (all in micron) 2POINTvelocity LEFTvelocity INTERvelocity RIGHTvelocity 2POINTvelocityFIT LEFTvelocityFIT INTERvelocityFIT RIGHTvelocityFIT');
