# Supplementary material for: Spatiotemporal control of mitotic exit during anaphase by an aurora B-Cdk1 crosstalk
Source: eLife. 2019 Aug 19;8:e47646. doi: 10.7554/eLife.47646 (PMC6706241; doi:10.7554/eLife.47646)
Supplement: Source code 1. [file elife-47646-code1.zip › 20190318c_LAPSO/LAPSOpixval.m]

function LAPSOpixval(arg1, arg2)

%PIXVAL Display information about image pixels.
%   PIXVAL ON turns on interactive display of information about image pixels
%   in the current figure. PIXVAL installs a black bar at the bottom of the
%   figure which displays the (x,y) coordinates for whatever pixel the
%   cursor is currently over, and the color information for that pixel. If
%   the image is binary or intensity, the color information is a single
%   intensity value. If the image is indexed or RGB, the color information
%   is an RGB triplet. The values displayed are the actual data values,
%   regardless of the class of the image array, or whether the data is in
%   normal image range.
%
%   If you click on the image and hold down the mouse button while you move
%   the cursor, PIXVAL also displays the Euclidean distance between the
%   point you clicked on and current cursor location. PIXVAL draws a line
%   between these points to indicate the distance being measured. When you
%   release the mouse button, the line and the distance display disappear.
%
%   You can move the display bar by clicking on it and dragging it to
%   another place in the figure.
%
%   PIXVAL OFF turns interactive display off in the current figure. You can
%   also turn off the display by clicking the button on the right side of
%   the display bar.
%
%   PIXVAL toggles interactive display on or off in the current figure.
%
%   PIXVAL(FIG,OPTION) applies the PIXVAL command to the figure specified
%   by FIG. OPTION is string containing 'on' or 'off'.
%
%   See also IMPIXEL, IMPROFILE.

%   Copyright 1993-2000 The MathWorks, Inc.
%   $Revision: 1.16 $  $Date: 2000/02/03 21:40:38 $

global otherDisplayBar

error(nargchk(0,2,nargin));
zoom off

if nargin==0
    arg1 = gcf;
end

if ischar(arg1) % execute a callback
    switch lower(arg1)
        case 'pixvalmotionfcn'
            PixvalMotionFcn;
        case 'buttondownonimage'
            ButtonDownOnImage;
        case 'backtonormalpixvaldisplay'
            BackToNormalPixvalDisplay;
        case 'movedisplaybar'
            MoveDisplayBar;
        case 'on'
            LAPSOpixval(gcf, 'on');
        case 'off'
            LAPSOpixval(gcf, 'off');
        case 'deletedisplaybar'
            DeleteDisplayBar;
        otherwise
            error(['Unknown PIXVAL command or callback: ' arg1 '.']);
    end
    
elseif ishandle(arg1)
    images = findobj(arg1, 'type', 'image');
    if isempty(images)
        return
    end
    
    figureHandle = get(get(images(1), 'parent'), 'parent');
    
    if nargin>1   % pixval(handle, 'on|off')
        if ischar(arg2)
            if strcmp(lower(arg2), 'off')
                action = 'destroy';
            elseif strcmp(lower(arg2), 'on')
                action = 'create';
            else
                error(['Unknown PIXVAL input string: ' arg2]);
            end
        else
            error('Invalid input arguments');
        end
    else  % pixval(handle) or pixval
        % Toggle the state
        displayBar = findobj(figureHandle, 'tag', 'pixel value display bar');
        if isempty(displayBar)
            action = 'create';
        else
            action = 'destroy';
        end
    end
    
    % Put things in the Images' UserData so that pixel value display works
    switch action
        case 'destroy'
            displayBar = findobj(figureHandle, 'tag', 'pixel value display bar');
            if ~isempty(displayBar)
                DeleteDisplayBar(displayBar);
            end
            
        case 'create'
            otherDisplayBar = findobj(figureHandle, 'tag', 'pixel value display bar');
            if ~isempty(otherDisplayBar)
                % Pixval is already ON for this figure.
                return
            end
            
            % Save the interactive state of the figure. UICLEARMODE now
            % does everything that UISUSPEND used to do. It calls
            % SCRIBECLEARMODE to take care of SCRIBE.  We WILL be
            % restoring the state - this is a change.  UICLEARMODE also
            % registers a way to disable pixval
            %dbud.oldFigureUIState = uiclearmode(figureHandle,'pixval',figureHandle,'off');
            
            % Make sure the SCRIBE toolbar doesn't go away
            plotedit(figureHandle,'locktoolbarvisibility');
            
            % Make sure that the Motion function doesn't interrupt itself
            set(figureHandle, 'Interruptible', 'off', 'busyaction', 'queue');
            
            % Make sure that the Image's Button Down & Up functions will queue
            set(images, 'Interruptible', 'off', 'BusyAction', 'Queue');
            
            % dbud is the UserData structure which is going into the display bar
            dbud.figureHandle = figureHandle;
            dbud.displayMode = 'normal';
            
            figPos = get(dbud.figureHandle, 'position');
            tempStr = sprintf(' %g, %g = %6.4f,%6.4f,%6.4f  dist = %3.3f', ...
                -0.9999,-0.9999,pi/10,pi/10,pi/10,pi*100);
            
            % Calculate the position vector of the display bar
            tempTxt = uicontrol('Parent', dbud.figureHandle, 'horiz', 'left', ...
                'Style', 'text', 'Units', 'pixels', 'visible', 'off', 'fontname', ...
                'FixedWidth','String', tempStr, 'position', [0 0 figPos(3) 20]);
            extent= get(tempTxt, 'extent');
            txtHt = extent(4);
            txtWid = extent(3)+txtHt; % Leave room for the close button
            delete(tempTxt);
            
            % Create position vectors for Text, Frame, and Close Button
            pos = [0 0 300 125];
            btnSide = pos(4)-4;  % In pixels
            btnPos = [pos(1)+pos(3)+2 pos(2)+2 btnSide/7 btnSide];
            frmPos = [pos(1)+pos(3) 0 txtHt txtHt];
            
            % Create a frame for the display bar. I do this because of a bug in
            % MATLAB 5.2 where the text field pops to the front of the button each
            % time it is updated.  It should stay behind in which case, all we would
            % need is the text uicontrol and the button.  We can take the frame out
            % if the bug gets fixed.  Make sure the frame doesn't fall behind the
            % text control, otherwise you can't execute the text control's buttondown
            % function (another MATLAB 5.2 bug).
            
            dbud.DisplayFrame = uicontrol('Parent', figureHandle, ...
                'style', 'frame', ...
                'Units', 'pixels', ...
                'Position', frmPos, ...
                'Background', [0 0 0], ...
                'BusyAction', 'queue', ...
                'Interruptible', 'off');
            
            % Create the display bar
            dbud.buttonDownImage = 0;  % Image 0 never exists
            DisplayBar = uicontrol('Parent', figureHandle, ...
                'Style','text', ...
                'Units','pixels', ...
                'Position',pos, ...
                'Foreground', [.8 .8 .8], ...
                'Background', [0 0 0], ...
                'Horiz','left', ...
                'Tag', 'pixel value display bar', ...
                'String','', ...
                'fontname', 'FixedWidth', ...
                'BusyAction', 'queue', ...
                'enable', 'inactive', ...
                'ButtonDownFcn', 'LAPSOpixval(''MoveDisplayBar'')', ...
                'DeleteFcn', 'LAPSOpixval(''DeleteDisplayBar'')', ...
                'Interruptible', 'off', ...
                'FontSize',10, ...
                'FontWeight','bold');
            
            % Create the close button
            dbud.CloseButton = uicontrol('Parent', figureHandle, ...
                'style', 'pushbutton', ...
                'units', 'pixels', ...
                'position', btnPos, ...
                'String', 'X', ...
                'Callback', 'LAPSOpixval(''DeleteDisplayBar'')', ...
                'BusyAction', 'queue', ...
                'DeleteFcn', 'LAPSOpixval(''DeleteDisplayBar'')', ...
                'Interruptible', 'off');
            
            % Register the motion function and button up function
            set(figureHandle, 'WindowButtonMotionFcn',...
                'LAPSOpixval(''PixvalMotionFcn'')')
            
            set(DisplayBar, 'UserData', dbud);
            PixvalMotionFcn(DisplayBar);
    end
    
else
    error('Invalid input argument.')
end


%%%
%%%  Sub-function - PixvalMotionFcn
%%%

function PixvalMotionFcn(displayBar)

if nargin<1
    displayBar = findobj(gcbf, 'Tag', 'pixel value display bar');
end

if isempty(displayBar)
    % Pixval is in a half-broken state.  Another function (like zoom) has
    % restored pixval callbacks and PIXVAL has already been uninstalled.
    % Call uisuspend to gracefully get rid of the callbacks.
    
    % Note 7/21/98 - Since we are now using UICLEARMODE instead of
    % UISUSPEND, I think that we should never get into this
    % state.  It will only happen if a user writes a function
    % which calls UIRESTORE without ever calling UICLEARMDOE or
    % SCRIBECLEARMODE.  We'll leave this code here just to be safe.
    uisuspend(gcbf);
    return
end

dbud = get(displayBar, 'UserData');
pt = get(dbud.figureHandle, 'CurrentPoint');
x = pt(1,1); y = pt(1,2);

if strcmp(dbud.displayMode, 'normal')
    % See if we're above the displayBar
    dbpos = get(displayBar, 'Position');
    left   = dbpos(1);
    bottom = dbpos(2);
    width  = dbpos(3);
    height = dbpos(4);
    % On the line below, we look to see if x<=left+width+height because
    % there is a frame next to the text object, see note above about the
    % MATLAB 5.2 bug we're working around
    if x>=left & x<=left+width+height & y>=bottom & y<=bottom+height
        % We're hovering above the display bar
        
        % Look to see if we are above the Close button
        cp = get(dbud.CloseButton, 'Position');
        if  x>=cp(1) & x<=cp(1)+cp(3) & y>=cp(2) & y<=cp(2)+cp(4)
            if isfield(dbud, 'oldPointer') % Switch back to the default pointer
                set(dbud.figureHandle, 'Pointer', dbud.oldPointer, ...
                    'PointerShapeCData', dbud.oldPointerShapeCData, ...
                    'PointerShapeHotSpot', dbud.oldPointerShapeHotSpot);
                dbud = rmfield(dbud, {'oldPointer', ...
                    'oldPointerShapeCData', 'oldPointerShapeHotSpot'});
            end
        else
            % Save the default pointer if there is one
            if ~isfield(dbud, 'oldPointer') % We still have the default pointer
                dbud.oldPointer = get(dbud.figureHandle, 'Pointer');
                dbud.oldPointerShapeCData = get(dbud.figureHandle, 'PointerShapeCData');
                dbud.oldPointerShapeHotSpot = get(dbud.figureHandle, 'PointerShapeHotSpot');
            end
            setptr(dbud.figureHandle, 'hand');
        end
    else
        % We're not hovering over the display bar
        [imageHandle,imageType,img,x,y] = OverImage(dbud.figureHandle);
        if imageHandle ~= 0
            % Save old pointer and get a new one (use Custom pointer for non-Windows machine)
            if ~isfield(dbud, 'oldPointer') % We still have the default pointer
                dbud.oldPointer = get(dbud.figureHandle, 'Pointer');
                dbud.oldPointerShapeCData = get(dbud.figureHandle, 'PointerShapeCData');
                dbud.oldPointerShapeHotSpot = get(dbud.figureHandle, 'PointerShapeHotSpot');
            end
            if strcmp(computer, 'PCWIN')
                set(dbud.figureHandle, 'Pointer', 'cross');
            else
                [pointerShape, pointerHotSpot] = CreatePointer;
                set(dbud.figureHandle, 'Pointer', 'custom', ...
                    'PointerShapeCData', pointerShape, ...
                    'PointerShapeHotSpot', pointerHotSpot);
            end
            
            % Update the Pixel Value display
            UpdatePixelValues(imageHandle, imageType, displayBar,img,x,y);
        else
            if isfield(dbud, 'oldPointer') % Switch back to the default pointer
                set(dbud.figureHandle, 'Pointer', dbud.oldPointer, ...
                    'PointerShapeCData', dbud.oldPointerShapeCData, ...
                    'PointerShapeHotSpot', dbud.oldPointerShapeHotSpot);
                dbud = rmfield(dbud, {'oldPointer', ...
                    'oldPointerShapeCData', 'oldPointerShapeHotSpot'});
                set(displayBar, 'String', '');
            end
        end
    end
elseif strcmp(dbud.displayMode, 'distance')
    % If we're in distance mode and in another image, clean up a bit.
    [imageHandle,imageType,img,x,y]= OverImage(dbud.figureHandle);
    if imageHandle~=0
        if imageHandle==dbud.buttonDownImage
            UpdatePixelValues(imageHandle, imageType, displayBar,img,x,y);
        end
    end
end
set(displayBar, 'UserData', dbud);

%%%
%%%  Sub-function - OverImage
%%%

function [imageHandle,imageType,img,x,y] = OverImage(figHandle)
% Return the index of which image we are over, and return a 0 if we
% aren't above an image.

images = findobj(figHandle, 'type', 'image');
if isempty(images)
    imageHandle=0; imageType=''; img=[]; x=0; y=0;
    return
end
% Make sure that the Image's Button Down & Up functions will queue
set(images, 'ButtonDownFcn', 'LAPSOpixval(''ButtonDownOnImage'')', ...
    'Interruptible', 'off', 'BusyAction', 'Queue');
axHandles = get(images, {'Parent'});
axPositions = get([axHandles{:}], {'Position'});
axCurPt = get([axHandles{:}], {'CurrentPoint'});

% Loop over the axes, see if we are above any of them
imageHandle = 0;
for k=1:length(axHandles)
    XLim = get(axHandles{k}, 'XLim');
    YLim = get(axHandles{k}, 'YLim');
    pt = axCurPt{k};
    x = pt(1,1); y = pt(1,2);
    if x>=XLim(1) & x<=XLim(2) & y>=YLim(1) & y<=YLim(2)
        imageHandle = images(k);
        break;
    end
end

% Figure out image type
if imageHandle ~= 0
    [img,flag] = getimage(imageHandle);
    
    switch flag
        case 1
            imageType = 'indexed';
        case {2,3}  % Grayscale or binary
            imageType = 'intensity';
        case 4
            imageType = 'rgb';
        otherwise
            error(['Invalid image, GETIMAGE returned flag = ' flag '.']);
    end
else
    imageHandle=0; imageType=''; img=[]; x=0; y=0;
end


%%%
%%%  Sub-function - UpdatePixelValues
%%%

function UpdatePixelValues(imageHandle, imageType, displayBar,img,x,y)
global impixelsize
global frameinterval
global SLITwidth
global delta_x
global delta_y
global xx
global yy
global interval
global kymoreducedflag
global focusimg
global enableCalc
global enableCalcmargin
global width
global negativeCalc
global xfit_ini
global xfit_end
global yfit_ini
global yfit_end

warning off
if kymoreducedflag==0
    reducefactor=SLITwidth/interval;
else
    reducefactor=1/interval;
end
warning on
%   This is the motion callback for when we are displaying
%   pixels.  Either we are in automatic display mode and the
%   mouse pointer is moving around or we are in normal mode
%   and there has been a button-down but not yet a button up.
%   I get the current point and update the string.

dbud = get(displayBar, 'UserData');
[rows,cols,colors] = size(img);
rp = axes2pix_forLAPSOpixval(rows, get(imageHandle,'YData'),y);
cp = axes2pix_forLAPSOpixval(cols, get(imageHandle,'XData'),x);
r = min(rows, max(1, round(rp)));
c = min(cols, max(1, round(cp)));
if strcmp(imageType,'indexed')
    map=get(dbud.figureHandle, 'Colormap');
    idx = img(r,c);
    if ~isa(idx, 'double'),
        idx = double(idx)+1;
    end
    idx = round(idx);
    if idx<=size(map,1)
        pixel = map(idx,:);
    else
        pixel = map(end,:);
    end
else
    pixel = double(img(r,c,:));
end

% figure out the new string
switch dbud.displayMode
    case 'normal'   % Just display intensity information
        if strcmp(imageType,'rgb') | strcmp(imageType,'indexed')
            if isa(img, 'uint8') &  strcmp(imageType,'rgb')
                pixval_str = sprintf(' (x,y) (%g, %g) \n\n\n Intensity = %3d,%3d,%3d', ...
                    x,y,pixel(1),pixel(2),pixel(3));
            elseif isa(img, 'uint16') & strcmp(imageType,'rgb')
                pixval_str = sprintf(' %g, %g = %5d,%5d,%5d', ...
                    x,y,pixel(1),pixel(2),pixel(3));
            else  % all indexed images use double precision colormaps
                pixval_str = sprintf(' %g, %g = %6.4f,%6.4f,%6.4f', ...
                    x,y,pixel(1),pixel(2),pixel(3));
            end
        else % intensity
            if isa(img, 'uint8')
                pixval_str = sprintf('(x,y) \n\n(%g, %g) \n\n\nIntensity = %f,%f,%f',x,y,pixel(1));
            elseif isa(img, 'uint16')
                pixval_str = sprintf('(x,y) \n\n(%g, %g) \n\n\nIntensity = %f,%f,%f',x,y,pixel(1));
            else
                pixval_str = sprintf('(x,y) \n\n(%g, %g) \n\n\nIntensity = %f,%f,%f',x,y,pixel(1));
            end
        end
        
    case 'distance'
        delta_x = (x - dbud.x0);
        delta_y = (y - dbud.y0);
        dist = sqrt(delta_x^2 + delta_y^2);
        xx=x;
        yy=y;
        %set(dbud.line, 'XData', [dbud.x0 x xx-delta_x-round(width/2)+xfit_ini xx-delta_x-round(width/2)+xfit_end], 'YData', [dbud.y0 y yy-delta_y+yfit_ini yy-delta_y+yfit_end]);
        set(dbud.line,'XData',[dbud.x0 x],'YData', [dbud.y0 y],'Linewidth',4,'Color','r')
        %%%%%%%%%%%%%%%%%%%%%%%%%%%
        %ALTERA�~AO
        %adicionei a linha seguinte e as linhas que definem dbud.line2 a partir da linha aprox. 476
        %set(dbud.line2, 'XData', [dbud.x0 x x dbud.x0 dbud.x0], 'YData', [dbud.y0 dbud.y0 y y dbud.y0]);
        
        if strcmp(imageType,'rgb') | strcmp(imageType,'indexed')
            if isa(img, 'uint8') &  strcmp(imageType,'rgb')
                pixval_str = sprintf(' ( %g, %g )        intensity = %3d     dist = %3.2f pixels = %3.3f micron      v= %3.2f um/min  OR  %3.2f um/min', ...
                    x,y,pixel(1),dist, dist*impixelsize, 60*(delta_x*impixelsize)/(delta_y*frameinterval),60*(delta_x*impixelsize)/(delta_y*frameinterval)/SLITwidth);
            elseif isa(img, 'uint16') &  strcmp(imageType,'rgb')
                pixval_str = sprintf(' ( %g, %g )        intensity = %3d     dist = %3.2f pixels = %3.3f micron     v= %3.2f um/min OR  %3.2f um/min', ...
                    x,y,pixel(1),dist, dist*impixelsize, 60*(delta_x*impixelsize)/(delta_y*frameinterval),60*(delta_x*impixelsize)/(delta_y*frameinterval)/SLITwidth);
            else  % all indexed images use double precision colormaps
                pixval_str = sprintf(' \n        LENGTH =  %3.2f um \n\n dt = %3.0f sec  \n   = %1.0f x %1.0f = %1.0f frames \n\n        SLOPE = %3.2f um/min  [Ctrl+V]', ...
                    dist*impixelsize, (delta_y-mod(delta_y,reducefactor))*frameinterval/reducefactor, delta_y/reducefactor/interval, interval, ceil(delta_y/reducefactor/interval)*interval, 60*(delta_x*impixelsize)/(delta_y*frameinterval*interval)*reducefactor);
                %pixval_str = sprintf(' ( %g, %g )        intensity = %3d     dist = %3.2f pixels = %3.3f micron     v= %3.2f um/min OR  %3.2f um/min', ...
                %  x,y,pixel(1),dist, dist*impixelsize, 60*(delta_x*impixelsize)/(delta_y*frameinterval)*reducefactor,60*(delta_x*impixelsize)/(delta_y*frameinterval)/SLITwidth);
            end
        else % intensity
            if isa(img, 'uint8')
                pixval_str = sprintf(' ( %g, %g )        intensity = %3d     dist = %3.2f pixels = %3.3f micron     v= %3.2f um/min OR  %3.2f um/min', ...
                    x,y,pixel(1),dist, dist*impixelsize, 60*(delta_x*impixelsize)/(delta_y*frameinterval),60*(delta_x*impixelsize)/(delta_y*frameinterval)/SLITwidth);
            elseif isa(img, 'uint16')
                pixval_str = sprintf(' ( %g, %g )   intensity = %5d     dist = %3.2f pixels = %3.3f micron  v= %3.2f um/min OR  %3.2f um/min', ...
                    x,y,pixel(1),dist, dist*impixelsize, 60*(delta_x*impixelsize)/(delta_y*frameinterval),60*(delta_x*impixelsize)/(delta_y*frameinterval)/SLITwidth);
            else
                pixval_str = sprintf(' \n        LENGTH =  %3.2f um \n dt = %3.0f sec  \n   = %1.0f x %1.0f = %1.0f frames \n\n     SLOPE = %3.2f um/min  [Ctrl+V]', ...
                    dist*impixelsize, (delta_y-mod(delta_y,reducefactor))*frameinterval/reducefactor, delta_y/reducefactor/interval, interval, ceil(delta_y/reducefactor/interval)*interval, 60*(delta_x*impixelsize)/(delta_y*frameinterval*interval)*reducefactor);
                
            end
            
        end
        %%%%    !!!!!!!!!!!    %%%%%%%%%%%
        % Now, new stuff on July2017 to objectivelly calculate slopes , run lengths on KYMOS
        %figure(100),
        
        if get(enableCalc,'Value')==1
            s=size(focusimg);
                        
            width = str2num(get(enableCalcmargin,'String'));
            margin = round(width/2);
            
            % Para lidar com slopes negativos
            if delta_x>0
                focusimg = img(round((yy-delta_y):yy),round((xx-delta_x-margin):(xx+margin)),:);
            else
                focusimg = img(round((yy-delta_y):yy),round((xx-delta_x+margin):-1:(xx-margin)),:);
                
            end
            imtoshow=img(round((yy-delta_y):yy),:,:);
            h=figure(100); imagesc(focusimg), colormap gray, axis off
            
            
            LAPSOenableKYMOcalc
            
            pixval_str=[pixval_str,sprintf('\n _CalcSLOPE_ =  %3.2f um/min', calcVelocity*sign(delta_x))];
            %%END OF Now, new stuff on July2017 to objectivelly calculate slopes
            %%%%%%  !!!!!!!!!!!!  %%%%%%%%%%%
            
            toclipboard=[round(60*(delta_x*impixelsize)/(delta_y*frameinterval*interval)*reducefactor*100)/100 round(100*calcVelocity*sign(delta_x))/100];
            
            %figure(99), 
            %hold on, plot(1+randn/7,toclipboard(1),'ko','MarkerSize',2),plot(2+randn/7,toclipboard(2),'ko','MarkerSize',2),
            clipboard('copy',toclipboard)
            
            
        end
end

set(displayBar, 'String', pixval_str, 'UserData', dbud);
% axes('position',[0 .1 .1 .1],'Color',[.3 .3 .3],'YColor',[.5 .5 .5],'XColor',[.5 .5 .5],'NextPlot','add','FontSize',8), axesprofile=gca; , axis equal, axis off,
% [cx,cy,c]=improfile;
% plot(cx,cy,'r');
% axes(axesprofile),plot(sqrt((cx-cx(1)).^2+(cy-cy(1)).^2),c,'Color',rand(1,3))/2, hold on;
% axes(imzoomedaxes)


%%%
%%%  Sub-function - ButtonDownOnImage
%%%

function ButtonDownOnImage


imageHandle = gcbo;
figureHandle = get(get(imageHandle,'Parent'),'Parent');
displayBar = findobj(figureHandle, 'Tag', 'pixel value display bar');
dbud = get(displayBar, 'UserData');
axesHandle = get(imageHandle, 'Parent');
% Set the initial point (x0,y0)
pt = get(axesHandle, 'CurrentPoint');
dbud.x0 = pt(1,1);
dbud.y0 = pt(1,2);
dbud.line = line('Parent', axesHandle, ...
    'erasemode', 'xor', ...
    'color', [0 1 1], ...
    'Linewidth',1, ...
    'Xdata', [dbud.x0 dbud.x0], ...
    'Ydata', [dbud.y0 dbud.y0]);

% dbud.line2 = line('Parent', axesHandle, ...
%    'erasemode', 'xor', ...
%    'color', [1 1 1], ...
%    'Xdata', [dbud.x0 dbud.x0], ...
%    'Ydata', [dbud.y0 dbud.y0]);

dbud.displayMode = 'distance';
dbud.buttonDownImage = imageHandle;
set(displayBar, 'UserData', dbud);
set(dbud.figureHandle, 'WindowButtonUpFcn', 'LAPSOpixval(''BackToNormalPixvalDisplay'')');
PixvalMotionFcn(displayBar);

%%%
%%%  Sub-function - BackToNormalPixvalDisplay
%%%

function BackToNormalPixvalDisplay

displayBar = findobj(gcbo, 'Tag', 'pixel value display bar');
dbud = get(displayBar, 'UserData');
imageHandle = dbud.buttonDownImage;
delete(dbud.line);%delete(dbud.line2);
dbud.line = [];
dbud.x0 = []; dbud.y0 = [];
set(dbud.figureHandle, 'WindowButtonUpFcn', '');
dbud.displayMode = 'normal';
dbud.buttonDownImage = 0;
set(displayBar, 'UserData', dbud);
PixvalMotionFcn(displayBar);


%%%
%%%  Sub-function - MoveDisplayBar
%%%

function MoveDisplayBar

displayBar = gcbo;
dbud = get(displayBar, 'UserData');
oldWindowMotionFcn = get(dbud.figureHandle, 'WindowButtonMotionFcn');
set(dbud.figureHandle, 'WindowButtonMotionFcn', '');
oldPointer = get(dbud.figureHandle, 'Pointer');
oldPointerShapeCData = get(dbud.figureHandle, 'PointerShapeCData');
oldPointerShapeHotSpot = get(dbud.figureHandle, 'PointerShapeHotSpot');
setptr(dbud.figureHandle,'closedhand');

txtpos = get(displayBar, 'Position');
frmPos = get(dbud.DisplayFrame, 'Position');
position = txtpos + [0 0 frmPos(3) 0];
position2 = dragrect(position);
dx = position2(1)-position(1);
dy = position2(2)-position(2);

txtpos = txtpos + [dx dy 0 0];
set(displayBar, 'Position', txtpos);

frmPos = frmPos + [dx dy 0 0];
set(dbud.DisplayFrame, 'Position', frmPos);

btnPos = get(dbud.CloseButton, 'Position');
btnPos = btnPos + [dx dy 0 0];
set(dbud.CloseButton, 'Position', btnPos);

set(dbud.figureHandle, 'Pointer', oldPointer, ...
    'PointerShapeCData', oldPointerShapeCData, ...
    'PointerShapeHotSpot', oldPointerShapeHotSpot)
set(dbud.figureHandle, 'WindowButtonMotionFcn', oldWindowMotionFcn);


%%%
%%%  Sub-function - DeleteDisplayBar
%%%

function DeleteDisplayBar(displayBar)
%  Take apart the pixel value display - get rid of the text
%  uicontrol and clean up the image objects (remove their
%  UserData's and get rid of their ButtonDown & Delete Fcn's)

if nargin<1
    displayBar = findobj(gcbf, 'Tag', 'pixel value display bar');
end

if ~isempty(displayBar) % if it's empty, there's no work to do.
    dbud = get(displayBar, 'UserData');
    set(displayBar, 'DeleteFcn', '');  % Make sure there's no recursion
    if ishandle(displayBar)
        delete(displayBar);
    end
    if ishandle(dbud.CloseButton)
        delete(dbud.CloseButton);
    end
    if ishandle(dbud.DisplayFrame)
        delete(dbud.DisplayFrame);
    end
    
    % We are once again restoring the figure state, since
    % UIRESTORE also will reactivate the SCRIBE toolbar.
    %   uirestore(dbud.oldFigureUIState);
    
    % This is what we did for IPT 2.1/ML 5.2 :
    %   uisuspend(dbud.figureHandle);
end


%%%
%%%  Sub-function - CreatePointer
%%%

function [pointerShape, pointerHotSpot] = CreatePointer

pointerHotSpot = [8 8];
pointerShape = [ ...
    NaN NaN NaN NaN NaN   1   2 NaN   2   1 NaN NaN NaN NaN NaN NaN
    NaN NaN NaN NaN NaN   1   2 NaN   2   1 NaN NaN NaN NaN NaN NaN
    NaN NaN NaN NaN NaN   1   2 NaN   2   1 NaN NaN NaN NaN NaN NaN
    NaN NaN NaN NaN NaN   1   2 NaN   2   1 NaN NaN NaN NaN NaN NaN
    NaN NaN NaN NaN NaN   1   2 NaN   2   1 NaN NaN NaN NaN NaN NaN
    1   1   1   1   1   1   2 NaN   2   1   1   1   1   1   1   1
    2   2   2   2   2   2   2 NaN   2   2   2   2   2   2   2   2
    NaN NaN NaN NaN NaN NaN NaN NaN NaN NaN NaN NaN NaN NaN NaN NaN
    2   2   2   2   2   2   2 NaN   2   2   2   2   2   2   2   2
    1   1   1   1   1   1   2 NaN   2   1   1   1   1   1   1   1
    NaN NaN NaN NaN NaN   1   2 NaN   2   1 NaN NaN NaN NaN NaN NaN
    NaN NaN NaN NaN NaN   1   2 NaN   2   1 NaN NaN NaN NaN NaN NaN
    NaN NaN NaN NaN NaN   1   2 NaN   2   1 NaN NaN NaN NaN NaN NaN
    NaN NaN NaN NaN NaN   1   2 NaN   2   1 NaN NaN NaN NaN NaN NaN
    NaN NaN NaN NaN NaN   1   2 NaN   2   1 NaN NaN NaN NaN NaN NaN
    NaN NaN NaN NaN NaN NaN NaN NaN NaN NaN NaN NaN NaN NaN NaN NaN];

pointerShape = [ ...
    NaN NaN NaN NaN NaN   1   2 NaN   2   1 NaN NaN NaN NaN NaN NaN
    NaN NaN NaN NaN NaN   1   2 NaN   2   1 NaN NaN NaN NaN NaN NaN
    NaN NaN NaN NaN NaN   1   2 NaN   2   1 NaN NaN NaN NaN NaN NaN
    NaN NaN NaN NaN NaN   1   2 NaN   2   1 NaN NaN NaN NaN NaN NaN
    NaN NaN NaN NaN NaN   1   NaN NaN   NaN   1 NaN NaN NaN NaN NaN NaN
    1   1   1   1   1   1   NaN NaN   NaN   NaN   1   1   1   1   1   1
    2   2   2   2   2   NaN   NaN NaN   NaN   NaN   2   2   2   2   2   2
    NaN NaN NaN NaN NaN NaN NaN NaN NaN NaN NaN NaN NaN NaN NaN NaN
    2   2   2   2   2   NaN   NaN NaN   NaN   NaN   2   2   2   2   2   2
    1   1   1   1   1   NaN   NaN NaN   NaN   NaN   1   1   1   1   1   1
    NaN NaN NaN NaN NaN   1   NaN NaN   NaN   1 NaN NaN NaN NaN NaN NaN
    NaN NaN NaN NaN NaN   1   2 NaN   2   1 NaN NaN NaN NaN NaN NaN
    NaN NaN NaN NaN NaN   1   2 NaN   2   1 NaN NaN NaN NaN NaN NaN
    NaN NaN NaN NaN NaN   1   2 NaN   2   1 NaN NaN NaN NaN NaN NaN
    NaN NaN NaN NaN NaN   1   2 NaN   2   1 NaN NaN NaN NaN NaN NaN
    NaN NaN NaN NaN NaN NaN NaN NaN NaN NaN NaN NaN NaN NaN NaN NaN];
