# Supplementary material for: Spatiotemporal control of mitotic exit during anaphase by an aurora B-Cdk1 crosstalk
Source: eLife. 2019 Aug 19;8:e47646. doi: 10.7554/eLife.47646 (PMC6706241; doi:10.7554/eLife.47646)
Supplement: Source code 1. [file elife-47646-code1.zip › 20190318c_LAPSO/LAPSOplacekymorect.asv]

kym=[];
%Desenha o rectangulo da zona ROI
axes(imaxes), hold on   

%12Fev2006 (tirar?)
normalkymowindow=questdlg('KYMO window','...','Enter number','Draw region','Cancel','Cancel');

if strcmp(normalkymowindow,'Enter number')==1
    prompt={'H dimension','V dimension','H position','V position'};
    def={num2str(ROI3),num2str(ROI4),num2str(ROI1),num2str(ROI2)};
    dlgTitle='NORMAL KYMO WINDOW DIMENSIONS';
    lineNo=[ones(4,1),[15,15, 15, 15]'];
    normalKYMOwindowresults=inputdlg(prompt,dlgTitle,lineNo,def);
    
    
    ROI1=str2num(normalKYMOwindowresults{3});
    ROI2=str2num(normalKYMOwindowresults{4});
    ROI3=str2num(normalKYMOwindowresults{1});
    ROI4=str2num(normalKYMOwindowresults{2});
    
    ROI=round([ROI1,ROI2,ROI3,ROI4]);
    plot([ROI(1) ROI(1)+ROI(3) ROI(1)+ROI(3) ROI(1) ROI(1) ] ...
        ,[ROI(2) ROI(2) ROI(2)+ROI(4) ROI(2)+ROI(4) ROI(2) ],'Color',[.9 .4 .4]) , hold on

elseif strcmp(normalkymowindow,'Draw region')==1
    a=uicontrol('Style','text','Units','normalized','Position',[0 .8 .1 .03],'Visible','on');
    
    if exist(hrect)
        posmem=str2num(get(a,'String'));
    else
        posmem=[];
        
    hrect = imrect(gca, []);    
    %end
    %set(h)
    api = iptgetapi(hrect);
        
    api.addNewPositionCallback(@(p) set(a,'String',num2str(round(p))));

    fcn = makeConstrainToRectFcn('imrect',...
        get(gca,'XLim'),get(gca,'YLim'));
    api.setDragConstraintFcn(fcn);
    
    k=waitforbuttonpress;
while k==0
    k=waitforbuttonpress;
end

ROI=round(str2num(get(a,'String')));
delete(a)
ROI1=ROI(1);
    ROI2=ROI(2);
    ROI3=ROI(3);
    ROI4=ROI(4);
    
elseif strcmp(normalkymowindow,'Cancel')
    break
end

global SLITwidth
SLITwidth=round(ROI(4))+1;
plot([ROI(1) ROI(1)+ROI(3) ROI(1)+ROI(3) ROI(1) ROI(1) ] ...
    ,[ROI(2) ROI(2) ROI(2)+ROI(4) ROI(2)+ROI(4) ROI(2) ],'Color',[.9 .4 .4]) , hold on


%%%%%%%%%%%%%%%%%%%%%%%%%%

for n=1:nfiles
    
    
    set(progress,'String',[num2str(n),' / ',num2str(nfiles)]);
    % Defini�ao e abertura do ficheiro fonte
    if ceil(log10(filestoread(n)+1))==1
        stringzeros=stringini(1:nalga-1);
    elseif ceil(log10(filestoread(n)+1))==2
        stringzeros=stringini(1:nalga-2);
    elseif ceil(log10(filestoread(n)+1))==3
        stringzeros=stringini(1:nalga-3);
    elseif filestoread(n)==0
        stringzeros=stringini(1:nalga-1);
    end
    
    fonte=[prefix, stringzeros, num2str(filestoread(n)),sufix,'.tif'];
    imm=imread(fonte,'tif');
    im=double(imm);
    
    
    kindsmoothvalue=get(kindsmooth,'Value');
    if kindsmoothvalue==2
        a=5;
        w=1;
        [x y]=meshgrid(-a:a,-a:a);
        z=exp(-(x.^2+y.^2)/(2*w^2));
        im1=conv2(im,z);
        
        im=im1(6:end-5,6:end-5);
        media=mean(mean(im));
        im(1:3,:)=media;
        im(:,1:3)=media;
        im(end-2:end,:)=media;
        im(:,end-2:end)=media;
    else im=double(im);
    end
    if get(imgradient,'Value')==1
        im=gradient(im);
    end
    
    %normaliza no primeiro frame    
    %   if n==1  
    % normin=min(min(im));
    % normax=max(max(im-normin));
    % end
    % 
    % sub=im-normin;
    % im=sub./normax; 
    
    if get(imnegative,'Value')==1
        im=-im+1;
    end
    
    intcrop=get(imadjustment,'Value');
    intcropmin=get(imadjustment2,'Value');
    %im=imadjust(im,[intcropmin intcrop],[0 1]);
    
    if  angactual~=0
        im=imrotate(im,angactual,'bilinear','crop');
    end         
    if get(rotate90,'Value')==1
        im=im';
    end
    
    ang=get(rotationui,'Value'); 
    imtemp=im;
    deltaang=ang-anganterior;
    im=imrotate(im,ang,'crop');
    im(find(im==0))=min(min(imtemp));
    anganterior=ang;    
    %%%%%%%%%%%%%%%%%%%%%
    %%%%%%%%%%%%%%
    
    
    imROI=im(ROI(2):ROI(2)+ROI(4),ROI(1):ROI(1)+ROI(3));
    
    
    kym=[kym;imROI];
    axes(imzoomedaxes),%ylabel('TIME')
    %%%%%%%%%%%%
    %%%%%%%%%%%%%%%%%%
    %%%%%%%%%%%%
    
end

axes(imzoomedaxes), hold off, 

sub=kym-min(min(kym));
kym=sub/max(max(sub)); 

%kym=kym/max(max(kym));
kym=imadjust(kym,[intcropmin intcrop],[0 1]);
imagesc(kym), axis equal, axis image,hold on, axis off
ylabel('TIME','FontSize',15,'Color','w'), 

set(align,'Enable','off');
kymoreducedflag=0;
set(uikymreduced,'String','COLLAPSE KYMO','ForegroundColor',[.5 .5 .5])
set(kymoskipper,'SliderStep',[1/(length(filestoread-1)) .1],'Max',length(filestoread),'Value',length(filestoread))
g1=[];gsp=[];gspmais=[];gspmenos=[];maxsplot=[];maxseffplot=[];smooth=.1;
kymoriginal=kym;
set(kymadjustment1,'Value',1);
   set(kymadjustment2,'Value',0);
   set(kymadjustment3,'Value',1);
