# Supplementary material for: Spatiotemporal control of mitotic exit during anaphase by an aurora B-Cdk1 crosstalk
Source: eLife. 2019 Aug 19;8:e47646. doi: 10.7554/eLife.47646 (PMC6706241; doi:10.7554/eLife.47646)
Supplement: Source code 1. [file elife-47646-code1.zip › 20190318c_LAPSO/LAPSOplatewidth.m]

%% Eestimate background
disp(sprintf('\n##### ... assuming \ni) kymograph was generated,  \nii)''proj'' was used \nwith ''Sum Collapse'' and ''mono'' options activated'));   
     
%if ishandle(100)==1
%    close(figure(100))
%end
    figure(100),subplot(1,2,1)
    text(0,0,'click and drag area for background estimation','Color','k','FontSize',12);
    imag=chromo_kym; imag=imag(:,:,1);
imagesc(imag), axis equal, axis off, colormap(gray)

temp=round(getrect);
recttemp=imag(temp(2):temp(2)+temp(4),temp(1):temp(1)+temp(3));
backgEstimate=mean(recttemp(:)) %% averages signal inside UI area

%% Display backg-subtracted image

ima=imag-backgEstimate;
ima(find(ima<0))=0;
%ima(find(ima>0))=1; %this should be uncommented if there is a good reason
%to assume all pixels have the same wight (no intensity weight)

subplot(1,2,2),cla,imagesc(ima), axis equal, axis off, colormap(jet)
impixelinfo

%% Calculate center of mass vertical-line 
s=size(ima);
ysum=sum(ima,1);
xcm=sum((ysum.*(1:s(2))))/sum(ysum);

                 % ... and horizontal line
xsum=sum(ima,2);
ycm=sum((xsum'.*(1:s(1))))/sum(xsum);

%% Plot accumulated signal along yy and xx
scale=5;
hold on,
axis xy
plot(1:s(2),ysum/max(ysum)*s(1)/scale,'k','LineW',3) %% division by 'scale' is arbitrary (visualization purposes)
plot([xcm xcm],[0 s(1)],'k-');

plot(xsum/max(xsum)*s(2)/scale, 1:s(1),'Color',[.5 .5 .5],'LineW',3)
plot([0 s(2)],[ycm ycm],'Color',[.5 .5 .5]);

reset=uicontrol('Style','push','Units','norm','Pos',[0.8 .1 .1 .05], ...
    'FontS',8,'String','Reset','Callback','LAPSOplatewidth');
clip=uicontrol('Style','text','Units','norm','Pos',[0.8 .0 .2 .08], ...
    'FontS',8,'String','Ctrl-V to export plate width');

%% Calculate StdDevs in x and y
xstd=sqrt(sum((ysum.*((1:s(2))-xcm).^2))/sum(ysum))
ystd=sqrt(sum((xsum'.*((1:s(1))-ycm).^2))/sum(xsum))
% and show them
plot([xcm-xstd xcm+xstd],[s(1)/scale/4 s(1)/scale/4],'k-','LineW',5)
%plot([s(2)/scale/4 s(2)/scale/4],[ycm-ystd ycm+ystd],'Color',[.5 .5 .5], 'LineW',5)
reset=uicontrol('Style','text','Units','norm','Pos',[0.6 .1 .1 .05], ...
    'FontS',12,'String',[num2str(round(impixelsize*2*xstd*100)/100),' um']);

%metaphase plate width is the xstd doubled!! (to the right and to the left
% of the center of mass); 100 factor is for maintaining only 2 decimal
% places; impixelsize factor is the conversion from pixels to micron
clipboard('copy',num2str(round(impixelsize*2*xstd*100)/100));
