# Supplementary material for: Spatiotemporal control of mitotic exit during anaphase by an aurora B-Cdk1 crosstalk
Source: eLife. 2019 Aug 19;8:e47646. doi: 10.7554/eLife.47646 (PMC6706241; doi:10.7554/eLife.47646)
Supplement: Source code 1. [file elife-47646-code1.zip › 20190318c_LAPSO/LAPSOplugins.m]

val = get(pluginui,'Value');

switch val
case 1
    ShowTracks
case 2
    FSMcorrelation
    case 3
        KYMOtoTIFFseq
    %case 4
     %   loadkymo
        
    case 4
        DIC_projection
        
           
end
