# Supplementary material for: Spatiotemporal control of mitotic exit during anaphase by an aurora B-Cdk1 crosstalk
Source: eLife. 2019 Aug 19;8:e47646. doi: 10.7554/eLife.47646 (PMC6706241; doi:10.7554/eLife.47646)
Supplement: Source code 1. [file elife-47646-code1.zip › 20190318c_LAPSO/LAPSOprepixval.m]

tog=get(imquant,'Value');


switch tog
   
    
case 1
    %set(imquant,'String','...quantifying...','ForegroundColor',[.5 .5 1])
    LAPSOpixval ON
    
    
case 0
    %set(imquant,'String','...ZOOMING...','ForegroundColor',[.5 .5 .4])
    LAPSOpixval('DeleteDisplayBar')
    LAPSOpixval OFF
    
    zoom on
end
