# Supplementary material for: Spatiotemporal control of mitotic exit during anaphase by an aurora B-Cdk1 crosstalk
Source: eLife. 2019 Aug 19;8:e47646. doi: 10.7554/eLife.47646 (PMC6706241; doi:10.7554/eLife.47646)
Supplement: Source code 1. [file elife-47646-code1.zip › 20190318c_LAPSO/LAPSOquantum.m]

%OUTPUT IMPORTANTE: xydata, matriz nx2 com os centroides, 1� coluna(x) 2�col(y) (EM PIXEIS)
%para ficar em micron, multiplicar por IMPIXELSIZE

if exist('quantumcellmem')~=1
quantumcellmem=quantumcell;
end


imnowref=0;
%CROP according to selected rect
if exist('quantumcrop')    
for n=1:numel(filestoread)
    quantumcell{n,1}=quantumcell{n,1}(quantumcrop(2):quantumcrop(2)+quantumcrop(4),quantumcrop(1):quantumcrop(1)+quantumcrop(3),:);
end
end

fullmem=[1 0 0;2 0 0;3 0 0];

firstactive=1;
lastactive=numel(filestoread);

toclipboardmem=[];

%flagchannel=sign(sum(sum(improjshow),2));

s=size(quantumcell{1,1}(:,:,1));

RGBweights=ones(s(1),s(2),3);
gama=1;
ncardinal=1;
selectedpts=[];
backColor=[.2 .2 .2];
itool=figure('Name','LAPSO-Quanta','NumberTitle','off','Position',[2 20 largura largura/2],'Doublebuffer','on','Color',backColor);
itoolimaxes=axes('position',[.3 .15 .4 .8]); axis equal; hold on;
hidelayer=uicontrol('Enable','on','Style','togglebutton','Units','normalized','Position',[.72 .38 .12 .42],'String','HIDE/SHOW guides','Callback','LAPSOhidegraphicallayer','BackgroundColor',[.3 .3 .3],'FontSize',10,'ForegroundColor',[.9 .9 .9]);

rightframe=uicontrol('Style','frame','Units','normalized','Position',[.845 .54 .2 .5],'BackgroundColor',[.1 .2 .3]);


texthelp=sprintf('     HELP ON ''NEW'' or ''SAME'' button \n\n (all calcs done in LAPSOcalculatewithoffset.m) \n\nBACKSPACE to delete last selected point  \n ENTER to finish selection \n Intensity and Distance tables go directly to the clipboard (do CTRL+V to paste them) \n Calculations do not use histogram adjustments \n\n !!!IMPROJ is the projected matrix for quantification  \n\n IMPROJSHOW is the projected matrix for visualization  \n\n Projections of the above matrices include the selected planes ONLY \n___________________\n xydata=[xcentroidef ycentroidef] are the centers \n determined either by centroid (default) or gaussian peak (radio button) localization. Both use a square area (in dashed blue) around the mouse-click position with side=''horizon for search'' \n\n aten��o TZ, \n -linha 127 @ LAPSOquantum (''impixelinfo'') \n -linhas 29-30 de LAPSOquantumpre anti-comentadas \n ... apenas para manter compatibilidade com a vers�o 2007b \n\n CENTROID OR GAUSSIAN FIT?? \n centroid is biased towards the center of the ROI due to the baseline weight. I try to minimize this by ''periphery estimation'' subtraction. Gaussian fit, on the other hand, is biased towards asymmeric baselines, like the far wing signal of a neighbour spot. In general, use small ''horizon for search'', so that it tightly encloses the struture');
textohelp=uicontrol('Style','text','Units','normalized','Position',[.0 .0 .2 1],'ForegroundColor','k','BackgroundColor',[.7 .7 .7],'String',texthelp,'HorizontalAlignment','left','FontSize',8);
editintensidade=uicontrol('Visible','off','Style','text','Units','normalized','Position',[.02 .5 .15 .04],'BackgroundColor','k','ForegroundColor','w','HorizontalAlignment','left','String',sprintf('Intensidade     Distancia (micron)'));
editintensidade=uicontrol('Visible','off','Style','text','Units','normalized','Position',[.02 .1 .05 .4],'BackgroundColor',ones(1,3)*.9,'HorizontalAlignment','right');
editdistancia=uicontrol('Visible','off','Style','text','Units','normalized','Position',[.08 .11 .05 .38],'BackgroundColor',ones(1,3)*.9,'HorizontalAlignment','left');
uicontrol('Style','pushbutton','Units','normalized','Position',[.5 0 .07 .03],'String','reQUANTUM','Callback','clf, LAPSOquantumpre');
uicontrol('Style','pushbutton','Units','normalized','Position',[.57 0 .07 .03],'String','RESET','Callback','clf, LAPSOquantumreset, LAPSOquantumreset');
uicontrol('Style','pushbutton','Units','normalized','Position',[.64 0 .1 .03],'String','REMOVE MEMORY DATA','Callback','clear selectedpts, clear xy, clear xydata,clear xydatamem,lapsoquantumstack');
stackui=uicontrol('Style','slider','Units','normalized','Position',[.3 0.06 .5 .03],'Value',ncardinal, ...
    'SliderStep',[min([1/(numel(filestoread)-1) 1]) min([3/numel(filestoread) 1])],'Min',1,'Max',max([nfiles 2]), ...
    'Callback','LAPSOquantumstack');


setladooutertext=uicontrol('Style','text','Units','normalized','Position',[.85 .5 .1 .03],'String','outer side');
setladoouter=uicontrol('Style','edit','Units','normalized','Position',[.95 .5 .05 .03],'String',num2str(semiladoouter*2+1),'Callback','LAPSOsetsides');

setladoinnertext=uicontrol('Style','text','Units','normalized','Position',[.85 .47 .1 .03],'String','inner side');
setladoinner=uicontrol('Style','edit','Units','normalized','Position',[.95 .47 .05 .03],'String',num2str(semiladoinner*2+1),'Callback','LAPSOsetsides');

setladobackgtext=uicontrol('Style','text','Units','normalized','Position',[.85 .44 .1 .03],'String','backg side');
setladobackg=uicontrol('Style','edit','Units','normalized','Position',[.95 .44 .05 .03],'String',num2str(semiladobackg*2+1),'Callback','LAPSOsetsides');

setaspectratiotext=uicontrol('Style','text','Units','normalized','Position',[.85 .41 .1 .03],'String','aspect ratio');
setaspectratio=uicontrol('Style','edit','Units','normalized','BackgroundColor',[.5 .5 .7],'Position',[.95 .41 .05 .03],'String',num2str(aspectratio),'Callback','LAPSOsetsides');

setsearchhorizontext=uicontrol('Style','text','Units','normalized','Position',[.85 .38 .1 .03],'String','horizon for search');
setsearchhorizon=uicontrol('Style','edit','Units','normalized','BackgroundColor',[.5 .5 .7],'Position',[.95 .38 .05 .03],'String',num2str(semiladosearch*2+1),'Callback','LAPSOsetsides');

analysespot=uicontrol('Style','pushbutton','Units','normalized','Position',[.875 .33 .1 .03],'String','analyse Spot','Callback','LAPSOquantumAnalyseSpot','ForegroundColor','k','BackgroundColor',[.5 .5 .5]);
callbacktip(analysespot);

%calculatewithoffset=uicontrol('Enable','off','Style','pushbutton','Units','normalized','Position',[.85 .82 .15 .03],'String','CALCULATE (incl.offset) ','Callback','neworsame=0,channel=0,LAPSOquantumcalculatewithoffset');
bypassBackgPoints=uicontrol('Style','radio','Units','normalized','Position',[.85 .83 .15 .02],'Value',1,'String','Bypass background Points','ForegroundColor',[.2 .2 .2]);
EnableGaussianFit=uicontrol('Style','radio','Units','normalized','Position',[.85 .85 .15 .02],'Value',0,'String','enable gaussian fit (Matlab2013b)','ForegroundColor',[.8 .2 .2]);
useonlythisslice=uicontrol('Style','radio','Units','normalized','Position',[.85 .87 .15 .02],'Value',1,'String','use current slice only');
DELevendistances=uicontrol('Style','radio','Units','normalized','Position',[.85 .89 .15 .02],'String','delete even distances','Value',1);%,'Callback','LAPSOquantumremoveevendata');
normalizebyslicenumber=uicontrol('Style','radio','Units','normalized','Position',[.85 .91 .15 .02],'String','normalize by slice number','Value',0);
commaORdot=uicontrol('Enable','on','Style','radiobutton','Units','normalized','Position',[.85 .93 .15 .02],'String','Use DOT instead of COMMA','Value',1);
headrtoclipboard=uicontrol('Style','pushbutton','Units','normalized','Position',[.85 .55 .15 .04],'String','SEND HEADERS TO CLIPBOARD','Callback','LAPSOquantumheadertoclipboard','ForegroundColor','k','BackgroundColor','w');

outputType=uicontrol('Style','popup','Units','normalized','Position',[.85 .81 .15 .015],'String','Normal output|Localization-dedicated output','ForegroundColor',[.9 .2 .2]);


accumulateclipboard=uicontrol('Style','radio','Units','normalized','Position',[.85 .98 .15 .02],'String','accumulate clipboard content','Callback','LAPSOquantumresetclipboard');
resetaccumulateclipboard=uicontrol('Enable','off','Style','pushbutton','Units','normalized','Position',[.9 .955 .1 .025],'String','RESET CLIPBOARD','Callback','toclipboardmem=[]; clipboard(''copy'',[]);LAPSOquantumresetclipboard','ForegroundColor','w','BackgroundColor',[.6 .6 .6]);

showfullmem=uicontrol('Style','pushbutton','Units','normalized','Position',[.85 .63 .15 .05],'String','SHOW FULL MEM','HorizontalAlignment','left','Callback','LAPSOquantumshowfullmem');
clearfullmem=uicontrol('Style','pushbutton','Units','normalized','Position',[.96 .64 .04 .03],'String','CLEAR','Callback','fullmem=[1 0 0;2 0 0;3 0 0];','BackgroundColor','r');


flagchannel=[5 5 5];%era suposto ser definido por flagchannel=sign(sum(sum(improjshow),2))
newR=uicontrol('Style','pushbutton','Units','normalized','Position',[.85 .73 .05 .05],'String','NEW','Callback','neworsame=1,channel=1,LAPSOquantumcalculatewithoffset','ForegroundColor',[1 1 1]*flagchannel(1)/5,'BackgroundColor',[.8 .2 .2]*flagchannel(1)/5);
newG=uicontrol('Style','pushbutton','Units','normalized','Position',[.9 .73 .05 .05],'String','NEW','Callback','neworsame=1,channel=2,LAPSOquantumcalculatewithoffset','ForegroundColor',[1 1 1]*flagchannel(1)/5,'BackgroundColor',[.2 .8 .2]*flagchannel(2)/5);
newB=uicontrol('Style','pushbutton','Units','normalized','Position',[.95 .73 .05 .05],'String','NEW','Callback','neworsame=1,channel=3,LAPSOquantumcalculatewithoffset','ForegroundColor',[1 1 1]*flagchannel(1)/5,'BackgroundColor',[.2 .2 .8]*flagchannel(3)/5);
sameR=uicontrol('Style','pushbutton','Units','normalized','Position',[.85 .7 .05 .03],'String','SAME','Callback','neworsame=2,channel=1,LAPSOquantumcalculatewithoffset','ForegroundColor',[1 1 1]*flagchannel(1)/5,'BackgroundColor',[.5 0 0]*flagchannel(1)/5);
sameG=uicontrol('Style','pushbutton','Units','normalized','Position',[.9 .7 .05 .03],'String','SAME','Callback','neworsame=2,channel=2,LAPSOquantumcalculatewithoffset','ForegroundColor',[1 1 1]*flagchannel(1)/5,'BackgroundColor',[0 .5 0]*flagchannel(2)/5);
sameB=uicontrol('Style','pushbutton','Units','normalized','Position',[.95 .7 .05 .03],'String','SAME','Callback','neworsame=2,channel=3,LAPSOquantumcalculatewithoffset','ForegroundColor',[1 1 1]*flagchannel(1)/5,'BackgroundColor',[0 0 .5]*flagchannel(3)/5);
callbacktip(newR);callbacktip(newG);callbacktip(newB);callbacktip(sameR);callbacktip(sameG);callbacktip(sameB);

project=uicontrol('Enable','on','Style','pushbutton','Units','normalized','Position',[.85 .20 .15 .03],'String','z-PROJECTION','Callback','LAPSOquantumproject');

bypasstext=uicontrol('Style','text','Units','normalized','Position',[.2 .9 .6 .03], ...
            'ForegroundColor','k','BackgroundColor','r', ...
            'String','BYPASS BACKGROUND POINT SELECTIONS','FontSize',11,'Visible','off');
nonbypasstext=uicontrol('Style','text','Units','normalized','Position',[.2 .91 .6 .04], ...
            'ForegroundColor',[.3 .8 .5],'BackgroundColor',[.5 .5 .5], ...
            'String','ALTERNATE OBJECT AND BACKGROUND POINT SELECTIONS','FontSize',15,'Visible','off');
setasfirst=uicontrol('Style','pushbutton','Units','normalized','Position',[.25 .06 .05 .03],'String','set as 1st','Callback','LAPSOquantumsetasfirst');
setaslast=uicontrol('Style','pushbutton','Units','normalized','Position',[.8 .06 .05 .03],'String','set as last','Callback','LAPSOquantumsetaslast');
setasfirstandlast=uicontrol('Style','pushbutton','Units','normalized','Position',[.5 .03 .08 .03],'String','set as 1st and last','Callback','LAPSOquantumsetasfirstandlast');

R=uicontrol('Style','slider','Units','normalized','Position',[.85 0.06 .03 .1],'Value',1, ...
    'SliderStep',[.01 .1],'Min',0,'Max',4, ...
    'Callback','LAPSOquantumweightR','BackgroundColor',[.8 .2 .2]);
G=uicontrol('Style','slider','Units','normalized','Position',[.88 0.06 .03 .1],'Value',1, ...
    'SliderStep',[.01 .1],'Min',0,'Max',4, ...
    'Callback','LAPSOquantumweightG','BackgroundColor',[.2 .8 .2]);
B=uicontrol('Style','slider','Units','normalized','Position',[.91 0.06 .03 .1],'Value',1, ...
    'SliderStep',[.01 .1],'Min',0,'Max',4, ...
    'Callback','LAPSOquantumweightB','BackgroundColor',[.2 .2 .8]);
gammaRGB=uicontrol('Style','slider','Units','normalized','Position',[.94 0.06 .05 .1],'Value',1, ...
    'SliderStep',[.01 .1],'Min',0,'Max',4, ...
    'Callback','LAPSOquantumweightGamma','BackgroundColor',[0 0 0]);

checkifactivestack=uicontrol('Style','text','Units','normalized','Position',[.2 .97 .6 .03],'BackgroundColor','g','HorizontalAlignment','left');
stacknumber=uicontrol('Style','text','Units','normalized','Position',[.2 .9 .07 .07],'ForegroundColor','r','BackgroundColor','k','HorizontalAlignment','left','FontSize',26);
sliderselected=uicontrol('Style','slider','Units','normalized','Position',[.4 0.1 .3 .05],'Value',firstactive, ...
    'SliderStep',[min([1/(numel(firstactive:lastactive)-1) 1]) min([3/numel(firstactive:lastactive) 1])],'Min',firstactive,'Max',max([lastactive 2]), ...
    'Callback','LAPSOquantumstackselected');
splitview=0;
togglesplitview=uicontrol('Style','toggle','Units','normalized','Position',[.85 .16 .15 .03],'HorizontalAlignment','left','Value',0,'String','SPLIT/UNSPLIT CHs','ForegroundColor','k');
set(togglesplitview,'BackgroundColor',[.5 .5 .5],'Callback','splitview=mod(splitview+1,2),LAPSOquantumstack'),

temposhow=uicontrol('Style','text','Units','normalized','Position',[.3 .0 .15 .05],'BackgroundColor','k','ForegroundColor','w','HorizontalAlignment','center','FontSize',12);
loadREF=uicontrol('Enable','on','Style','pushbutton','Units','normalized','Position',[.72 .97 .12 .03],'String','LOAD REFERENCE CHANNEL','Callback','LAPSOquantumloadrefchannel','BackgroundColor',[.8 .8 .85]);
deleteREF=uicontrol('Enable','on','Style','pushbutton','Units','normalized','Position',[.72 .94 .12 .03],'String','DELETE REFERENCE','Callback','imnowref=0;','BackgroundColor',[.75 .7 .7]);


norma=max(max(quantumcell{1,1}));
norma(find(norma==0))=1;
norma=repmat(norma,size(quantumcell{1,1}(:,:,1)));

imagesc(quantumcell{1,1}./norma), axis ij, axis equal, axis off, colormap(gray), hold on
LAPSOquantumproject
%impixelinfo
