# Supplementary material for: Spatiotemporal control of mitotic exit during anaphase by an aurora B-Cdk1 crosstalk
Source: eLife. 2019 Aug 19;8:e47646. doi: 10.7554/eLife.47646 (PMC6706241; doi:10.7554/eLife.47646)
Supplement: Source code 1. [file elife-47646-code1.zip › 20190318c_LAPSO/LAPSOquantumAnalyseSpot.m]

[xspot yspot]=getpts;

x=[xspot-semiladosearch,xspot+semiladosearch];
y=[yspot-semiladosearch,yspot+semiladosearch];
plot([x(1) x(2) x(2) x(1) x(1)],[y(1) y(1) y(2) y(2) y(1)],':b');    
    
f=figure

title('using a square with side = ''Horizon for search''')

area=improj(yspot-semiladosearch:yspot+semiladosearch, ...
xspot-semiladosearch:xspot+semiladosearch,channelsource);

subplot(1,2,1)
surf(area), shading interp

subplot(1,2,2)
imagesc(area), axis equal, colormap(gray)

impixelinfo

[ycentroid, xcentroid]=gauss2Dfit(area); close gcf
figure(f)
subplot(1,2,1), hold on, plot3(xcentroid,ycentroid,max(area(:)),'go')
subplot(1,2,2), hold on, plot(xcentroid,ycentroid,'go')
