# Supplementary material for: Spatiotemporal control of mitotic exit during anaphase by an aurora B-Cdk1 crosstalk
Source: eLife. 2019 Aug 19;8:e47646. doi: 10.7554/eLife.47646 (PMC6706241; doi:10.7554/eLife.47646)
Supplement: Source code 1. [file elife-47646-code1.zip › 20190318c_LAPSO/LAPSOquantumblabla.asv]

lapsoquantum
lapsoquantumproject
close(gcf)
f = figure;
        
                  imagesc(improj./norma.*RGBweights)
                  
                  quantumcrop=round(getrect);
        
        uiwait(gcf); 
        close(f);
        lapsoquantum
