# Supplementary material for: Spatiotemporal control of mitotic exit during anaphase by an aurora B-Cdk1 crosstalk
Source: eLife. 2019 Aug 19;8:e47646. doi: 10.7554/eLife.47646 (PMC6706241; doi:10.7554/eLife.47646)
Supplement: Source code 1. [file elife-47646-code1.zip › 20190318c_LAPSO/LAPSOquantumcalculate.m]

set(editintensidade,'String','')
set(editdistancia,'String','')


if isempty(selectedpts)~=1
xydata=selectedpts(:,1:2);
%if exist('xydata')
plot(xydata(:,1),xydata(:,2),'-','Color',[.5 .5 1]);
plot(xydata(1:2,1),xydata(1:2,2),'-','Color',[1 1 1]);
end
if exist('xydata')
xydatamem=xydata;
end
clear xydata
LAPSOquantumproject

sim=size(im);
clear x, clear y
%clear xy
%%%%%%SEMILADOS%%%%SEMILADOS%%%%%%%%
%%%%%%%%%%%%%%%%%%%%%%%%%%%%%%%%%%
%semilado=8; % o lado efectivo ´e 2*semilado+1
%semiladoinner=7;
%%%%%%%%%%%%%%%%%%%%%%%%%%%%%%%%%%
%%%%%%%%%%%%%%%%%%%%%%%%%%%%%%%%%%
margem=semiladoouter-semiladoinner;

same=questdlg('DATA POINTS','...','PICK NEW POINTS','USE THE SAME','PICK NEW POINTS');
if strcmp(same,'PICK NEW POINTS')    

[x,y]=LAPSOgetptsitool
xy=round([x,y]);
pixval

else %xy=xydata
end


% o y conta a partir de cima porque pus axis ij
s=size(xy);
npontos=s(1);
  

intensidade=[];
xydata=[];
xcentroidef=[];
ycentroidef=[];

    channelsource=questdlg('TARGET CHANNEL','...','R','G','B','B');
    channels=['R','G','B'];
    channelsource=find(channels==channelsource);

for n=1:npontos
    
    imROItemp=improj(xy(n,2)-semiladoouter:xy(n,2)+semiladoouter,xy(n,1)-semiladoouter:xy(n,1)+semiladoouter,channelsource);
    
    %estimativa do background fazendo a media dos pixeis perifericos do quadrado com (2*semiladoouter+1) pixeis de lado.
    npixeisperifericos=(2*semiladoouter+1)*4-4;
    bg_estimate=(sum(imROItemp(:,1))+sum(imROItemp(:,end))+sum(imROItemp(1,:))+sum(imROItemp(end,:)) ...
        -imROItemp(1,1)-imROItemp(1,end)-imROItemp(end,1)-imROItemp(end,end))/npixeisperifericos;
    imROItemp=imROItemp-bg_estimate;
    imROItemp(find(imROItemp<0))=0;
    
    x=[xy(n,1)-semiladoouter,xy(n,1)+semiladoouter];
    y=[xy(n,2)-semiladoouter,xy(n,2)+semiladoouter];
    
    xproj=sum(imROItemp);
    yproj=sum(imROItemp');
    
    xcentroid=sum(xproj(1:end).*(1:length(xproj)))/sum(xproj(1:end));
    ycentroid=sum(yproj(1:end).*(1:length(yproj)))/sum(yproj(1:end));
    
    xcentroidef=xcentroid+xy(n,1)-semiladoouter-1;
    ycentroidef=ycentroid+xy(n,2)-semiladoouter-1;
    plot(xy(:,1),xy(:,2),'+','Color',[.5 .5 .5]);
    plot(xcentroidef,ycentroidef,'.','Color','y');
    xcentroidef=round(xcentroidef);
    ycentroidef=round(ycentroidef);
    %%%%%%%%%%%%%%%%%%%%%%%%%%%%%%%%%%%%%%%%%%%%%%%%%%%%%%%%
    %fim do recentramento
    %%%%%%%%%%%%%%%%%%%%%%%%%%%%%%%%%%%%%%%%%%%%%%%%%%%%%%%%%%%%%%%%%
    %%%%%%%%%%%%%%%%%%%%%%%%%%%%%%%%%%%%%%%%%%%%%%%%%%%%%%%%%%%%%%%%%%%%%
    %CÁLCULO DE INTENSIDADE
    %Quase-repetiç~ao mas agora devidamente centrado e com uma margem>1
           
    imROItemp=improj(ycentroidef-semiladoouter:ycentroidef+semiladoouter,xcentroidef-semiladoouter:xcentroidef+semiladoouter,channelsource);
    %ou seja, o lado efectivo dos quadrados é 2*semilado+1
    
    
    %bg_estimate=sum(sum(imROItemp(1+margem:end-margem,1+margem:end-margem)))/(4*(semiladoouter^2-semiladoinner^2));
    somatotal=sum(sum(imROItemp));
    somainterna=sum(sum(imROItemp(1+margem:end-margem,1+margem:end-margem)));
    somamarginal=somatotal-somainterna;
    npixeismarginais=margem*(2*semiladoouter+1)*4-4*margem^2;
    bg_estimate=somamarginal/npixeismarginais;%estimativa de background por pixel
    
    imROI=imROItemp-bg_estimate;
    
    %imROI(find(imROI<0))=0;
    
    %%%%%%%%%%%%%%%%%%%%%%%%%%%%%%%%%%%%%%%%%%%%%%%%%%%%%%%%%%%%%%%%%%%%%%%%%%%%%%%%%%%%%%%%
    %DESENHAR QUADRADOS
    x=[xcentroidef-semiladoouter,xcentroidef+semiladoouter];
    y=[ycentroidef-semiladoouter,ycentroidef+semiladoouter];
    plot([x(1) x(2) x(2) x(1) x(1)],[y(1) y(1) y(2) y(2) y(1)],'Color',[.7 .7 .7]);
    
    x=[xcentroidef-semiladoinner,xcentroidef+semiladoinner];
    y=[ycentroidef-semiladoinner,ycentroidef+semiladoinner];
    plot([x(1) x(2) x(2) x(1) x(1)],[y(1) y(1) y(2) y(2) y(1)],'Color',[.5 .5 .5]);
    %%%%%%%%%%%%%%%%%%%%%%%%%%%%%%%%%%%%%%%%%%%%%%%%%%%%%%%%%%%%%%%%%%%%%%%%%%%%%%%%%%%%%%%%%%%
    
    xydata(n,:)=[xcentroidef,ycentroidef];   
    %intensidade(n)=mean(mean(imROI));
    intensidade(n)=sum(sum(imROI));

end
zoom on

intensidade=round(intensidade);
set(editintensidade,'String',intensidade')

%intensidade'
% strint=sprintf(mat2str(intensidade));
% strint=strrep(strint,' ','\n');
% strint=strint(2:end-1);
% strint=sprintf(strint);
% clipboard('copy',strint);

delta=xydata-[xydata(end,:);xydata(1:end-1,:)];
delta=delta(2:end,:);
deltax=delta(:,1);
deltay=delta(:,2);
distancia=sqrt(deltax.^2+deltay.^2)*impixelsize;

distancia=round(distancia*100)/100;
set(editdistancia,'String',distancia)


memdists=questdlg('Include in the CLIPBOARD a 3rd column with the distance between the centroids calculated in the last two measurements?','...','Y','N','N');
    if strcmp(memdists,'Y')
    memd=sqrt((xydata(:,1)-xydatamem(:,1)).^2+(xydata(:,2)-xydatamem(:,2)).^2);
    else
        memd=0*ones(numel(distancia)+1,1);
    end

toclipboard=[intensidade',[distancia;0],round(impixelsize*memd*100)/100];
strint=sprintf(mat2str(toclipboard));
strint=strrep(strint,';','\n');
strint=strrep(strint,' ','\t');
strint=strint(2:end-1);
strint=sprintf(strint);

if get(commaORdot,'Value')~=1
strint=strrep(strint,'.',',');
end

clipboard('copy',strint);
