# Supplementary material for: Spatiotemporal control of mitotic exit during anaphase by an aurora B-Cdk1 crosstalk
Source: eLife. 2019 Aug 19;8:e47646. doi: 10.7554/eLife.47646 (PMC6706241; doi:10.7554/eLife.47646)
Supplement: Source code 1. [file elife-47646-code1.zip › 20190318c_LAPSO/LAPSOquantumcalculatewithoffset.m]

if get(bypassBackgPoints,'Value')==1
    set(bypasstext,'Visible','on')
    set(nonbypasstext,'Visible','off')
else
    set(bypasstext,'Visible','off')
    set(nonbypasstext,'Visible','on')
end
if get(useonlythisslice,'Value')==1
    LAPSOquantumsetasfirstandlast
end

LAPSOquantumproject %new20140716!!!!!!!!!!!!!!!!!!!!!!!!!!!!!!!!!!!!!!!!

clipboard('copy','LAPSOerror');
set(editintensidade,'String','')
set(editdistancia,'String','')


if exist('selectedpts') & isempty(selectedpts)~=1
    xydata=selectedpts(:,1:2);
    %if exist('xydata')
    plot(xydata(:,1)-.5,xydata(:,2)-.5,'-','Color',[0 0 1]);
    plot(xydata(1:2,1)-.5,xydata(1:2,2)-.5,'-','Color',[0 0 .3]);
end
if exist('xydata')
    xydatamem=xydata;
end
clear xydata
clear ellipsedata
LAPSOquantumstackselected
LAPSOquantumstack


sim=size(im);
clear x, clear y
%clear xy
%%%%%%SEMILADOS%%%%SEMILADOS%%%%%%%%
%%%%%%%%%%%%%%%%%%%%%%%%%%%%%%%%%%
%semilado=8; % o lado efectivo ´e 2*semilado+1
%semiladoinner=7;
%%%%%%%%%%%%%%%%%%%%%%%%%%%%%%%%%%
%%%%%%%%%%%%%%%%%%%%%%%%%%%%%%%%%%
margem=semiladoouter-semiladoinner;
if neworsame==0
    same=questdlg('DATA POINTS: use the pointer to alternately choose object and background points','...','PICK NEW POINTS','USE THE SAME','PICK NEW POINTS');
elseif neworsame==1
    same='PICK NEW POINTS';
elseif neworsame==2
    same='USE THE SAME';
end

if strcmp(same,'PICK NEW POINTS')
    if exist('xydatamem') & isempty(xydatamem)~=1
        %plot(xydatamem(:,1)-.5,xydatamem(:,2)-.5,'.','Color','y');
        plot(xydatamem(:,1)-.5,xydatamem(:,2)-.5,'-','Color',[.9 .9 0]);
        plot(xydatamem(1,1)-.5,xydatamem(1,2)-.5,'o','Color',[.9 .9 0]);
    end
    
    [x,y]=LAPSOgetptsitool
    todosxy=round([x,y]);
    
    %%%AGORA, assumindo que não forma clickados os pontos de background,
    %%%invento ponto de background!!!!!!!!!!!!!!!!!!!!!!!!!
    if get(bypassBackgPoints,'Value')==1
        if numel(todosxy)==2
            todosxy=[todosxy; [2*semiladoouter 2*semiladoouter]];
        else
            todosxy=upsample(todosxy,2);
            todosxy(2:2:end,:)=todosxy(2:2:end,:)+semiladoouter*2;
        end
    end
    %%%FIM do inserido em 20140708
    
    xy=todosxy(1:2:end-1,:);   %   xy --> pontos de medição
    xybackg=todosxy(2:2:end,:);%   xybackg --> pontos exteriores para estimativa de background
    %    pixval
    
else %xy=xydata
end


% o y conta a partir de cima porque pus axis ij
s=size(xy);
npontos=s(1);

intensidaderaw=[];
background=[];
backgoffset=[];
intensidadeoffset=[];

intensidade=[];
xydata=[];
xcentroidef=[];
ycentroidef=[];

if channel==0
    channelsource=questdlg('TARGET CHANNEL','...','R','G','B','B');
    channels=['R','G','B'];
    channelsource=find(channels==channelsource);
else
    channelsource=channel
end

semiladooutervert=round(semiladoouter*aspectratio);
for n=1:npontos
    
    
    imROIsearch=improj(xy(n,2)-semiladosearch:xy(n,2)+semiladosearch,xy(n,1)-semiladosearch:xy(n,1)+semiladosearch,channelsource);
    imROItemp=improj(xy(n,2)-semiladoouter:xy(n,2)+semiladoouter,xy(n,1)-semiladoouter:xy(n,1)+semiladoouter,channelsource);
    imROItempbackg=improj(xybackg(n,2)-semiladobackg:xybackg(n,2)+semiladobackg,xybackg(n,1)-semiladobackg:xybackg(n,1)+semiladobackg,channelsource);
    
    %estimativa do backg fazendo a media dos pixeis perifericos do quadrado com (2*semiladoouter+1) pixeis de lado.
    npixeisperifericos=(2*semiladoouter+1)*4-4;
    bg_estimate=(sum(imROItemp(:,1))+sum(imROItemp(:,end))+sum(imROItemp(1,:))+sum(imROItemp(end,:)) ...
        -imROItemp(1,1)-imROItemp(1,end)-imROItemp(end,1)-imROItemp(end,end))/npixeisperifericos;
    
    imROItemp=imROItemp-bg_estimate;
    imROItemp(find(imROItemp<0))=0;
    
    x=[xy(n,1)-semiladoouter,xy(n,1)+semiladoouter];
    y=[xy(n,2)-semiladoouter,xy(n,2)+semiladoouter];
    
    imROIsearch2=imROIsearch-bg_estimate;
    imROIsearch2(find(imROIsearch2<0))=1/2^21;
    xproj=sum(imROIsearch2);
    yproj=sum(imROIsearch2');    
    
    %% Centroides
    xcentroid=sum(xproj(1:end).*(1:length(xproj)))/sum(xproj(1:end));
    ycentroid=sum(yproj(1:end).*(1:length(yproj)))/sum(yproj(1:end));
    
    %%%%%%%%%%%%%%%%
    %%  GAUSSIAN  %%
    %%%%%%%%%%%%%%%%
    if get(EnableGaussianFit,'Value')==1
        % redefinir centroides com fitting, talvez com imROIsearch, que
        % difere do imROIsearch2 por não lhe ter sido subtraida nenhma estimativa de background
        quantafig=gcf;
        [ycentroid xcentroid ystd xstd]=gauss2Dfit(Nmaxima(imROIsearch,numel(imROIsearch)*.5)); %usar imROIsearch (sem subt backg.) ou imROIsearch2 (com subt backg seguido de crop a Zero))
        figure(quantafig)
    end    
    %%%%%%%%%%%%%%%%%%%
    %%%%%%%%%%%%%%%%%%%
    xcentroidef=xcentroid+xy(n,1)-semiladosearch-.5;%-1
    ycentroidef=ycentroid+xy(n,2)-semiladosearch-.5;%-1
    
    %% CRUZ no pontos de fitting ou centroide
    %% 
    ag=plot(xcentroidef-.5,ycentroidef-.5,'+','Color',[.3 .4 .3]);
    %plot(xy(:,1),xy(:,2),'+','Color',[.5 .5 .5]);
    if n==1
        bg=plot(xcentroidef-.5,ycentroidef-.5,'o','Color',[.3 .4 .3]);
    end
    
    %plot(xcentroidef,ycentroidef,'.','Color','y');
    %xcentroidef=round(xcentroidef);
    %ycentroidef=round(ycentroidef);    
    %%%%%%%%%%%%%%%%%%%%%%%%%%%%%%%%%%%%%%%%%%%%%%%%%%%%%%%%
    %fim do recentramento
    %%%%%%%%%%%%%%%%%%%%%%%%%%%%%%%%%%%%%%%%%%%%%%%%%%%%%%%%%%%%%%%%%%%%%
    %CÁLCULO DE INTENSIDADE
    %Quase-repetiç~ao mas agora devidamente centrado
    %nas coords obtidas xcentroidef e ycentroidef
    %e com uma margem>1
    
    imROItemp=improj(round(ycentroidef-semiladooutervert:ycentroidef+semiladooutervert),round(xcentroidef-semiladoouter:xcentroidef+semiladoouter),channelsource);
    %ou seja, o lado efectivo dos quadrados é 2*semilado+1
        
    
    somatotal=sum(sum(imROItemp));
    somainterna=sum(sum(imROItemp(1+margem:end-margem,1+margem:end-margem)));
    somamarginal=somatotal-somainterna;
    %npixeismarginais=margem*(2*semiladoouter+1)*4-4*margem^2;
    npixeismarginais=margem*(2*semiladoouter+1)*2+margem*(2*semiladooutervert+1)*2-4*margem^2;
    bg_estimate=somamarginal/npixeismarginais;%estimativa de background por pixel
    
    imROI=imROItemp-bg_estimate;
    
    %%%%%%%%%%%%%%%%%%%%%%%%%%%%%%%%%%%%%%%%%%%%%%%%%%%%%%%%%%%%%%%%%%%%%%%%%%%%%%%%%%%%%%%%
    %DESENHAR QUADRADOS
    if get(EnableGaussianFit,'Value')==0
        x=[xcentroidef-semiladoinner,xcentroidef+semiladoinner];
        y=[ycentroidef-semiladoinner*aspectratio,ycentroidef+semiladoinner*aspectratio];
        plot([x(1) x(2) x(2) x(1) x(1)],[y(1) y(1) y(2) y(2) y(1)],':r');
        
        x=[xcentroidef-semiladoouter,xcentroidef+semiladoouter];
        y=[ycentroidef-semiladoouter*aspectratio,ycentroidef+semiladoouter*aspectratio];
        plot([x(1) x(2) x(2) x(1) x(1)],[y(1) y(1) y(2) y(2) y(1)],'Color',[.7 .7 .7]);
        
        x=[xybackg(n,1)-semiladobackg,xybackg(n,1)+semiladobackg];
        y=[xybackg(n,2)-semiladobackg,xybackg(n,2)+semiladobackg];
        plot([x(1) x(2) x(2) x(1) x(1)],[y(1) y(1) y(2) y(2) y(1)],':r');
    end
    
    %% QUADRADOS AZUIS centrados na seleçao do rato (var. XY) e com largura
    % igual a 2*semiladosearch+1
    x=-.5+[xy(n,1)-semiladosearch,xy(n,1)+semiladosearch];
    y=-.5+[xy(n,2)-semiladosearch,xy(n,2)+semiladosearch];
    plot([x(1) x(2)+1 x(2)+1 x(1) x(1)],[y(1) y(1) y(2)+1 y(2)+1 y(1)],'LineStyle',':','Color',[.4 .4 .4]);
    
    
    %%%%%%%%%%%%%%%%%%%%%%%%%%%%%%%%%%%%%%%%%%%%%%%%%%%%%%%%%%%%%%%%%%%%%%%%%%%%%%%%%%%%%%%%%%%
    
    xydata(n,:)=[xcentroidef,ycentroidef];
    
    if get(EnableGaussianFit,'Value')==1
    ellipsedata(n,:)=[xstd,ystd];%semiaxis of the fitted ellipses in gaussian fit
    end
    
    intensidaderaw(n)=sum(sum(imROItemp));
    intensidade(n)=sum(sum(imROI));
    background(n)=bg_estimate*(2*semiladoouter+1)*(2*semiladooutervert+1);
    backgoffset(n)=sum(sum(imROItempbackg));
    
    areasinal=numel(imROItemp);
    areaoffsetbackg=numel(imROItempbackg);
    offsetbackgperpixel=sum(sum(imROItempbackg))/areaoffsetbackg;
    
    intensidadeoffset(n)=sum(sum(imROItemp-offsetbackgperpixel));
end

%% LINHAS CINZENTAS: XYDATA é diretamente as coords obtidas no fitting ou centroid
% linhas a unir pontos (cinzento)
plot(xydata(:,1)-.5,xydata(:,2)-.5,'-','Color',[.4 .4 .4]);

intensidaderaw=.01*round(100*intensidaderaw/255);
background=.01*round(100*background/255);
intensidade=.01*round(100*intensidade/255);
backgoffset=.01*round(100*backgoffset/255);
intensidadeoffset=.01*round(100*intensidadeoffset/255);

%set(editintensidade,'String',intensidade')


delta=xydata-[xydata(end,:);xydata(1:end-1,:)];
delta=delta(2:end,:);
deltax=delta(:,1);
deltay=delta(:,2);
distancia=sqrt(deltax.^2+deltay.^2)*impixelsize;

distancia=round(distancia*1000)/1000;
set(editdistancia,'String',distancia)

if get(bypassBackgPoints,'Value')==1
    memdists=MFquestdlg([.3 .1],'YOU CHOSE NOT TO SELECT BACKGROUND POINTS. POSITIONS WERE AUTOMATICALLY ASSIGNED TO THEM SO THAT THE STRUCTURE OF THE xy TABLE (NAMED todosxy) IS MANTAINED.                                                                                                                       Include in the CLIPBOARD a 3rd column with the distance between the centroids calculated in the last two measurements? (last 2 calculations must have the same number of objects)','...','Y','N','N');
else
    memdists=MFquestdlg([.3 .1],'Include in the CLIPBOARD a 3rd column with the distance between the centroids calculated in the last two measurements? (last 2 calculations must have the same number of objects)','...','Y','N','N');
end

if strcmp(memdists,'Y')
    memd=impixelsize*sqrt((xydata(:,1)-xydatamem(:,1)).^2+(xydata(:,2)-xydatamem(:,2)).^2);
else
    memd=-1*ones(numel(distancia)+1,1);
end

if get(DELevendistances,'Value')==1
    odddists=distancia(1:2:end);
    distancia(1:length(odddists))=odddists;
    distancia(length(odddists)+1:end)=0;
end

s=size(xydata);
xpos=xydata(:,1)+quantumcrop(2); %% !!quantumcrop é devido à janela de crop inicial!!
ypos=xydata(:,2)+quantumcrop(1);

toclipboard=[intensidaderaw',background',intensidade',backgoffset',intensidadeoffset',[distancia;0],round(memd*1000)/1000,xpos*impixelsize,ypos*impixelsize,repmat(ncardinal,s(1),1)*frameinterval ];
if get(outputType,'Value')==2 
    if get(EnableGaussianFit,'Value')==0
        ellipsedata=zeros(numel(xpos),2);
    end
toclipboard=[xpos*impixelsize,ypos*impixelsize, ellipsedata(:,1),ellipsedata(:,2), repmat(ncardinal,s(1),1)*frameinterval,];
    
        
end

if get(accumulateclipboard,'Value')==1
    toclipboard=[toclipboardmem;toclipboard];
end

header=['IntTotal BackgPeriphery SignalA BackgOffset SignalB SeqDists ChanDists Xpos(um) Ypos(um) Zpos(um) ;'];
if get(outputType,'Value')==2
header=['x0(um) y0(um) xW(um) yW(um) z(um) HELP:''W''RefersToSemiAxisOfTheGaussianFittedEllipse'];
end
strint=mat2str(toclipboard);
strint=strint(2:end-1);

strint=sprintf(strint);
strint=strrep(strint,';','\n');
strint=strrep(strint,' ','\t');
strint=sprintf(strint);

if get(commaORdot,'Value')~=1
    strint=strrep(strint,'.',',');
end

clipboard('copy',strint);
toclipboardmem=toclipboard;
fullmem=[fullmem; [ones(npontos,1)*channelsource xydata]]
