# Supplementary material for: Spatiotemporal control of mitotic exit during anaphase by an aurora B-Cdk1 crosstalk
Source: eLife. 2019 Aug 19;8:e47646. doi: 10.7554/eLife.47646 (PMC6706241; doi:10.7554/eLife.47646)
Supplement: Source code 1. [file elife-47646-code1.zip › 20190318c_LAPSO/LAPSOquantumchromaberration.m]

f = figure('Units','normalized','Color',[.2 .2 .2]);

s=size(quantumcell);
nstacks=s(1);

%check if some chaqnnel is empty (criteria:check if �the sum of all elements in some layer of the first
%frame is zero; should work beacuse there are no negative elements in images)
%output (e.g. checkempty=[1 0 0] se s� houver canal Red)
checkempty=sum(sum(quantumcell{1,1}));
checkempty=sign(checkempty);


uicontrol('Style','text','String','Compensate for chromatic aberration','Fontweight','bold','Units','normalized','Position',[0 .96 1 .04],'BackgroundColor','w','FontSize',8,'FontName','Arial');


subplot(1,3,1)
Rslid=uicontrol('Style','Slider','Units','normalized','Position',[.2 .0 .04 .2],'BackgroundColor','k', ...
    'Value',1,'SliderStep',[1/(nstacks-1) 1/(nstacks-1)],'Min',1,'Max',nstacks,'Callback','LAPSOquantumchromaberrationshow');
imagesc(quantumcell{1,1}(:,:,1)), axis image, axis off, colormap(gray)

subplot(1,3,2)
Gslid=uicontrol('Style','Slider','Units','normalized','Position',[.47 .0 .04 .2],'BackgroundColor','k', ...
    'Value',1,'SliderStep',[1/(nstacks-1) 1/(nstacks-1)],'Min',1,'Max',nstacks,'Callback','LAPSOquantumchromaberrationshow');
imagesc(quantumcell{get(Gslid,'Value'),1}(:,:,2)), axis image,axis off, colormap(gray)

subplot(1,3,3)
Bslid=uicontrol('Style','Slider','Units','normalized','Position',[.75 .0 .04 .2],'BackgroundColor','k', ...
    'Value',1,'SliderStep',[1/(nstacks-1) 1/(nstacks-1)],'Min',1,'Max',nstacks,'Callback','LAPSOquantumchromaberrationshow');
imagesc(quantumcell{get(Bslid,'Value'),1}(:,:,3)), axis image,axis off, colormap(gray)


uicontrol('Style','text','String','       CALIBRATION VECTOR       (in stacks)                      (in micron)','Fontweight','bold','Units','normalized','Position',[0.05 .85 .73 .04],'ForegroundColor',[.4 .4 .4],'BackgroundColor','k','FontSize',10,'FontName','Arial');
editcalib=uicontrol('Style','text','String','0  0  0','Fontweight','bold','Units','normalized','Position',[0.4 .82 .1 .03],'BackgroundColor','w','FontSize',10,'FontName','Arial');
editcalibinmicron=uicontrol('Style','text','String','0  0  0','Fontweight','bold','Units','normalized','Position',[0.6 .82 .2 .03],'BackgroundColor','w','FontSize',10,'FontName','Arial');

uicontrol('Style','push','String','DONE','Fontweight','bold','Units','normalized','Position',[0.8 .0 .2 .2],'BackgroundColor','w','FontSize',14,'FontName','Arial','Callback','LAPSOquantumchromoaberrdone');
