# Supplementary material for: Spatiotemporal control of mitotic exit during anaphase by an aurora B-Cdk1 crosstalk
Source: eLife. 2019 Aug 19;8:e47646. doi: 10.7554/eLife.47646 (PMC6706241; doi:10.7554/eLife.47646)
Supplement: Source code 1. [file elife-47646-code1.zip › 20190318c_LAPSO/LAPSOquantumchromaberrationshow.m]

subplot(1,3,1)
imagesc(quantumcell{round(get(Rslid,'Value')),1}(:,:,1)), axis image,colormap(gray)
subplot(1,3,2)
imagesc(quantumcell{round(get(Gslid,'Value')),1}(:,:,2)), axis image,colormap(gray)
subplot(1,3,3)
imagesc(quantumcell{round(get(Bslid,'Value')),1}(:,:,3)), axis image,colormap(gray)

set(editcalib,'String',num2str(round([get(Rslid,'Value')-1,get(Gslid,'Value')-1,get(Bslid,'Value')-1])))
set(editcalibinmicron,'String',num2str(frameinterval*round([get(Rslid,'Value')-1,get(Gslid,'Value')-1,get(Bslid,'Value')-1])))
