# Supplementary material for: Spatiotemporal control of mitotic exit during anaphase by an aurora B-Cdk1 crosstalk
Source: eLife. 2019 Aug 19;8:e47646. doi: 10.7554/eLife.47646 (PMC6706241; doi:10.7554/eLife.47646)
Supplement: Source code 1. [file elife-47646-code1.zip › 20190318c_LAPSO/LAPSOquantumchromoaberrationkymo.asv]

for n=1:nfiles
    
    
    set(progress,'String',[num2str(n),' / ',num2str(nfiles)]);
    % Defini�ao e abertura do ficheiro fonte
    if ceil(log10(filestoread(n)+1))==1
        stringzeros=stringini(1:nalga-1);
    elseif ceil(log10(filestoread(n)+1))==2
        stringzeros=stringini(1:nalga-2);
    elseif ceil(log10(filestoread(n)+1))==3
        stringzeros=stringini(1:nalga-3);
    elseif filestoread(n)==0
        stringzeros=stringini(1:nalga-1);
    end
    
    fonte=[prefix, stringzeros, num2str(filestoread(n)),sufix,'.tif'];
    imm=imread(fonte,'tif');
    im=double(imm);
    
    
    kindsmoothvalue=get(kindsmooth,'Value');
    if kindsmoothvalue==2
        a=5;
        w=1;
        [x y]=meshgrid(-a:a,-a:a);
        z=exp(-(x.^2+y.^2)/(2*w^2));
        im1=conv2(im,z);
        
        im=im1(6:end-5,6:end-5);
        media=mean(mean(im));
        im(1:3,:)=media;
        im(:,1:3)=media;
        im(end-2:end,:)=media;
        im(:,end-2:end)=media;
    else im=double(im);
    end
    if get(imgradient,'Value')==1
        im=gradient(im);
    end
    
    %normaliza no primeiro frame    
    %   if n==1  
    % normin=min(min(im));
    % normax=max(max(im-normin));
    % end
    % 
    % sub=im-normin;
    % im=sub./normax; 
    
    if get(imnegative,'Value')==1
        im=-im+1;
    end
    %15012008
    intcrop=get(imadjustment,'Value');
    intcropmin=get(imadjustment2,'Value');
    %15012008
    
    %im=imadjust(im,[intcropmin intcrop],[0 1]);
    
    if  angactual~=0
        im=imrotate(im,angactual,'bilinear','crop');
    end         
    if get(rotate90,'Value')==1
        im=im';
    end
    
    ang=get(rotationui,'Value'); 
    imtemp=im;
    deltaang=ang-anganterior;
    im=imrotate(im,ang,'crop');
    im(find(im==0))=min(min(imtemp));
    anganterior=ang;    
    %%%%%%%%%%%%%%%%%%%%%
    %%%%%%%%%%%%%%
    
    
    imROI=im(ROI(2):ROI(2)+ROI(4),ROI(1):ROI(1)+ROI(3));
    
    
    kym=[kym;imROI];
    axes(imzoomedaxes),%ylabel('TIME')
    
end

axes(imzoomedaxes), hold off, 
kym=kym/max(max(kym));
