# Supplementary material for: Spatiotemporal control of mitotic exit during anaphase by an aurora B-Cdk1 crosstalk
Source: eLife. 2019 Aug 19;8:e47646. doi: 10.7554/eLife.47646 (PMC6706241; doi:10.7554/eLife.47646)
Supplement: Source code 1. [file elife-47646-code1.zip › 20190318c_LAPSO/LAPSOquantumchromoaberrdone.m]

distancia=[];
intensidade=[];
clear xydatamem
clear xydata
% vector de calibração (em frames)
calibvector=round([get(Rslid,'Value')-1,get(Gslid,'Value')-1,get(Bslid,'Value')-1]);

%%%%%%%%%%%%%%%%%%%%%%%%%%%%%%%%%%%%%%%%%%%%%%%%%%%%%%%%%%%%%
%código para evitar a interpretação do valor do slider em canais RGB não usados
emptychannels=find(checkempty==0);
filledchannels=find(checkempty==1);
firstfilledchannel=filledchannels(1);
calibvector(emptychannels)=calibvector(firstfilledchannel);
%%%%%%%%%%%%%%%%%%%%%%%%%%%%%%%%%%%%%%%%%%%%%%%%%%%%%%%%%%%%%


chdefinidor=find(calibvector==min(calibvector));
chdefinidor=chdefinidor(1);
valorchdefinidor=calibvector(chdefinidor);

span=max(calibvector)-min(calibvector);

% a cell final (após calibração vai ter menos stacks q a original)
quantumcelltemp=cell(nstacks-span,1);
shift=calibvector-calibvector(chdefinidor);

for n=1:nstacks-span;    
    quantumcelltemp{n,1}(:,:,1)=quantumcell{n+shift(1),1}(:,:,1);
    quantumcelltemp{n,1}(:,:,2)=quantumcell{n+shift(2),1}(:,:,2);
    quantumcelltemp{n,1}(:,:,3)=quantumcell{n+shift(3),1}(:,:,3);
end

quantumcell=quantumcelltemp;
filestoread=1:nstacks-span;
nfiles=numel(filestoread);
%gcf
close(gcf)
LAPSOquantum
%h=msgbox('TZ, @line23 @LAPSOquantumcalculatewithoffset.m LAPSOquantumproject was replaced by LAPSOquantumstack. Temporarily checking if this modification (in visualization ONLY, not in any calculation) is OK. [This message is written in LAPSOquantumchromoaberrdone.m]','temporary WARNING','warn');
