# Supplementary material for: Spatiotemporal control of mitotic exit during anaphase by an aurora B-Cdk1 crosstalk
Source: eLife. 2019 Aug 19;8:e47646. doi: 10.7554/eLife.47646 (PMC6706241; doi:10.7554/eLife.47646)
Supplement: Source code 1. [file elife-47646-code1.zip › 20190318c_LAPSO/LAPSOquantumheadertoclipboard.m]

%header=['IntTotal BackgPeriphery SignalA BackgOffset SignalB SeqDists ChanDists Xposreal Yposreal Zposcardinal;'];

header=sprintf(header);

header=strrep(header,' ','\t');
header=sprintf(header);
clipboard('copy',header);
