# Supplementary material for: Spatiotemporal control of mitotic exit during anaphase by an aurora B-Cdk1 crosstalk
Source: eLife. 2019 Aug 19;8:e47646. doi: 10.7554/eLife.47646 (PMC6706241; doi:10.7554/eLife.47646)
Supplement: Source code 1. [file elife-47646-code1.zip › 20190318c_LAPSO/LAPSOquantumloadrefchannel.m]

clear quantumrefchan
%fracção do lapsoloaddata
prompt={'Path to target folder','Prefix','Sufix','Number of digits','First file number','Interval','Last file number','Time between frames (sec)','Pixel size on the on the sample (micron)'};
   def={path,prefix,sufix,num2str(nalga),num2str(firstfile),num2str(interval),num2str(lastfile),num2str(frameinterval),num2str(impixelsize)};
   dlgTitle='';
   lineNo=[ones(9,1),[180 50 50 20 20 20 20 20 20]'];
   DataSet=inputdlg(prompt,dlgTitle,lineNo,def);
   DataSet=DataSet';

   if length(DataSet)==9
path=DataSet{1,1};
prefix=DataSet{1,2};
sufix=DataSet{1,3};
nalga=str2num(DataSet{1,4});
firstfile=str2num(DataSet{1,5});
interval=str2num(DataSet{1,6});
lastfile=str2num(DataSet{1,7});
frameinterval=str2num(DataSet{1,8});
impixelsize=str2num(DataSet{1,9});
else
 path=DataSet{1,1};
 prefix=DataSet{1,2};
sufix='';
nalga=str2num(DataSet{1,3});
firstfile=str2num(DataSet{1,4});
interval=str2num(DataSet{1,5});
lastfile=str2num(DataSet{1,6});
frameinterval=str2num(DataSet{1,7});
impixelsize=str2num(DataSet{1,8});   
   end

prefix=deblank(prefix);
sufix=deblank(sufix);
%fim da fracção do lapsoloaddata

for n=1:nfiles

    set(progress,'String',[num2str(n),' / ',num2str(nfiles)]);
    % Definiçao e abertura do ficheiro fonte
    if ceil(log10(filestoread(n)+1))==1
        stringzeros=stringini(1:nalga-1);
    elseif ceil(log10(filestoread(n)+1))==2
        stringzeros=stringini(1:nalga-2);
    elseif ceil(log10(filestoread(n)+1))==3
        stringzeros=stringini(1:nalga-3);
    elseif filestoread(n)==0
        stringzeros=stringini(1:nalga-1);
    end
    prefix=deblank(prefix);
    fonte=[prefix, stringzeros, num2str(filestoread(n)),sufix,'.tif'];
    imm=imread(fonte,'tif');
    im=double(imm);


    kindsmoothvalue=get(kindsmooth,'Value');
    if kindsmoothvalue==2
        a=5;
        w=1;
        [x y]=meshgrid(-a:a,-a:a);
        z=exp(-(x.^2+y.^2)/(2*w^2));
        im1=conv2(im,z);

        im=im1(6:end-5,6:end-5);
        media=mean(mean(im));
        im(1:3,:)=media;
        im(:,1:3)=media;
        im(end-2:end,:)=media;
        im(:,end-2:end)=media;
    else im=double(im);
    end

    ang=get(rotationui,'Value');

    if ang~=0
        im=imrotate(im,ang,'bilinear','loose');
    end

    quantumrefchan{n,1}(:,:)=im(quantumcrop(2):quantumcrop(2)+quantumcrop(4),quantumcrop(1):quantumcrop(1)+quantumcrop(3),:);

    
end
    
