# Supplementary material for: Spatiotemporal control of mitotic exit during anaphase by an aurora B-Cdk1 crosstalk
Source: eLife. 2019 Aug 19;8:e47646. doi: 10.7554/eLife.47646 (PMC6706241; doi:10.7554/eLife.47646)
Supplement: Source code 1. [file elife-47646-code1.zip › 20190318c_LAPSO/LAPSOquantumpre.m]

if exist('quantumcellmem','var')
quantumcell=quantumcellmem;
end

fullmemsorted=[];

clear quantumcrop
LAPSOquantum
LAPSOquantumproject

close(gcf)
f = figure('Units','normalized','Color',[.5 .5 .5]);
imagesc(improjshow),
tit=sprintf('Drag rectangle to choose ROI \n (you may choose all image by dragging the rectangle out of the image boundaries)');
title(tit,'Color','w')
axis equal, axis off
quantumcrop=round(getrect);

% para permitir sair dos bordos da imagem ...
quantumcrop(1)=max([1 quantumcrop(1)]);
quantumcrop(2)=max([1 quantumcrop(2)]);
quantumcrop(3)=min([s(2)-quantumcrop(1) quantumcrop(3)]);
quantumcrop(4)=min([s(1)-quantumcrop(2) quantumcrop(4)]);
quantumrefchan=[];

close(f);

%SWITCH the following two lines to enable a chromatic aberration
%compensation panel at QUANTA startup
LAPSOquantumchromaberration
%LAPSOquantum
