# Supplementary material for: Spatiotemporal control of mitotic exit during anaphase by an aurora B-Cdk1 crosstalk
Source: eLife. 2019 Aug 19;8:e47646. doi: 10.7554/eLife.47646 (PMC6706241; doi:10.7554/eLife.47646)
Supplement: Source code 1. [file elife-47646-code1.zip › 20190318c_LAPSO/LAPSOquantumproject.m]

splitview=0; 
LAPSOquantumstack
nfiles=numel(filestoread);
improj=zeros(size(quantumcell{1,1}));

for chan=1:3
     for n=firstactive:lastactive
         improj(:,:,chan)=improj(:,:,chan)+quantumcell{n,1}(:,:,chan);
     end
 end
 size(improj), 
 
 % !!!!!!!!!!!!!!!!!!!!!!!!!!!!!!!!!!!!!!!!!!!!!!!!!!!!!!!!!!!!!!!!!!!!!!!!
 % !!!!!!!!!!!
 %CUIDADO: improj é a matriz usada para as quantificações
 if get(normalizebyslicenumber,'Value')==1
 improj=improj/(lastactive-firstactive+1);
 end
norma=max(max(improj));

norma(find(norma==0))=1;
norma=repmat(norma,size(improj(:,:,1)));

improjtemp=improj./norma.*RGBweights;
improjtempR=improjtemp(:,:,1);
improjtempG=improjtemp(:,:,2);
improjtempB=improjtemp(:,:,3);

improjshow=imadjust(improjtemp, [min(improjtempR(:)) min(improjtempG(:)) min(improjtempB(:)); min(1/RGBc(1),1) min(1/RGBc(2),1) min(1/RGBc(3),1)],[0 0 0;min(RGBc(1),1) min(RGBc(2),1) min(RGBc(3),1)]);

imagesc((improjshow+imnowref)./max(max(max(improjshow+imnowref)))), 

if exist('xydata')
 plot(xydata(:,1),xydata(:,2),'.','Color','y');
end

if isempty(fullmemsorted)~=1
LAPSOquantumshowfullmem
end

zoom on
