# Supplementary material for: Spatiotemporal control of mitotic exit during anaphase by an aurora B-Cdk1 crosstalk
Source: eLife. 2019 Aug 19;8:e47646. doi: 10.7554/eLife.47646 (PMC6706241; doi:10.7554/eLife.47646)
Supplement: Source code 1. [file elife-47646-code1.zip › 20190318c_LAPSO/LAPSOquantumremoveevendata.m]

% distancia=distancia(1:2:end);
% si=length(intensidade);
% sd=length(distancia);
% 
% toclipboard=[intensidade',[distancia;zeros(si-sd,1)]];
% strint=sprintf(mat2str(toclipboard));
% strint=strrep(strint,';','\n');
% strint=strrep(strint,' ','\t');
% strint=strint(2:end-1);
% strint=sprintf(strint);
% clipboard('copy',strint);
% 
% set(editdistancia,'String',distancia)

distancia=distancia(1:2:end);
si=length(intensidade);
sd=length(distancia);
padzeros=zeros(si-sd,1);
distancia=[distancia;padzeros];

toclipboard=[intensidaderaw',background',intensidade',backgoffset',intensidadeoffset',distancia,round(memd*100)/100];

header=['IntTotal BackgPeriphery SignalA BackgOffset SignalB SeqDists ChanDists;'];
strint=mat2str(toclipboard);
strint=strint(2:end-1);

strint=sprintf([header strint]);
strint=strrep(strint,';','\n');
strint=strrep(strint,' ','\t');
strint=sprintf(strint);

if get(commaORdot,'Value')~=1
    strint=strrep(strint,'.',',');
end

clipboard('copy',strint);
