# Supplementary material for: Spatiotemporal control of mitotic exit during anaphase by an aurora B-Cdk1 crosstalk
Source: eLife. 2019 Aug 19;8:e47646. doi: 10.7554/eLife.47646 (PMC6706241; doi:10.7554/eLife.47646)
Supplement: Source code 1. [file elife-47646-code1.zip › 20190318c_LAPSO/LAPSOquantumresetclipboard.m]

flagg=get(accumulateclipboard,'Value')
ss{1}='off';
ss{2}='on';
set(resetaccumulateclipboard,'Enable',ss{flagg+1})
