# Supplementary material for: Spatiotemporal control of mitotic exit during anaphase by an aurora B-Cdk1 crosstalk
Source: eLife. 2019 Aug 19;8:e47646. doi: 10.7554/eLife.47646 (PMC6706241; doi:10.7554/eLife.47646)
Supplement: Source code 1. [file elife-47646-code1.zip › 20190318c_LAPSO/LAPSOquantumsetasfirst.m]

firstactive=round(get(stackui,'Value'));

    set(checkifactivestack,'BackgroundColor','g','String',['  ACTIVE LAYERS: ',num2str(firstactive), ' to ', num2str(lastactive),'   (total= ',num2str(lastactive-firstactive+1),' layers)']);
set(sliderselected,'Min',firstactive,'Max',lastactive,'Value',firstactive,'SliderStep',[min([1/(numel(firstactive:lastactive)-1) 1]) min([3/numel(firstactive:lastactive) 1])])
