# Supplementary material for: Spatiotemporal control of mitotic exit during anaphase by an aurora B-Cdk1 crosstalk
Source: eLife. 2019 Aug 19;8:e47646. doi: 10.7554/eLife.47646 (PMC6706241; doi:10.7554/eLife.47646)
Supplement: Source code 1. [file elife-47646-code1.zip › 20190318c_LAPSO/LAPSOquantumshowfullmem.asv]

fullmemsorted=sortrows(fullmem);

maxch1=max(find(fullmemsorted(:,1)==1));
maxch2=max(find(fullmemsorted(:,1)==2));
maxch3=max(find(fullmemsorted(:,1)==3));

plot(fullmemsorted(1:maxch1,2),fullmemsorted(1:maxch1,3),'ro-'), hold on
plot(fullmemsorted(maxch1+1:maxch2,2),fullmemsorted(maxch1+1:maxch2,3),'go-'),
plot(fullmemsorted(maxch2+1:maxch3,2),fullmemsorted(maxch2+1:maxch3,3),'bo-'),
