# Supplementary material for: Spatiotemporal control of mitotic exit during anaphase by an aurora B-Cdk1 crosstalk
Source: eLife. 2019 Aug 19;8:e47646. doi: 10.7554/eLife.47646 (PMC6706241; doi:10.7554/eLife.47646)
Supplement: Source code 1. [file elife-47646-code1.zip › 20190318c_LAPSO/LAPSOquantumstack.m]

ncardinal=round(get(stackui,'Value'));

hold off

norma=max(max(quantumcell{ncardinal,1}));
norma(find(norma==0))=1;
norma=repmat(norma,size(quantumcell{ncardinal,1}(:,:,1)));

if ncardinal<firstactive | ncardinal>lastactive
    set(checkifactivestack,'BackgroundColor','r','String',['  ACTIVE LAYERS: ',num2str(firstactive), ' to ', num2str(lastactive),'   (total= ',num2str(lastactive-firstactive+1),' layers)'],'FontSize',12)
else
    set(checkifactivestack,'BackgroundColor','g','String',['  ACTIVE LAYERS: ',num2str(firstactive), ' to ', num2str(lastactive),'   (total= ',num2str(lastactive-firstactive+1),' layers)'],'FontSize',12);
end

set(stacknumber,'String',num2str(ncardinal))

% imnow=quantumcell{ncardinal,1}./norma.*RGBweights;

RGBc=RGBweights(1,1,:);

improjtemp=quantumcell{ncardinal,1}./norma.*RGBweights;
improjtempR=improjtemp(:,:,1);
improjtempG=improjtemp(:,:,2);
improjtempB=improjtemp(:,:,3);

imnow=imadjust(improjtemp, [min(improjtempR(:)) min(improjtempG(:)) min(improjtempB(:)); min(1/RGBc(1),1) min(1/RGBc(2),1) min(1/RGBc(3),1)],[0 0 0;min(RGBc(1),1) min(RGBc(2),1) min(RGBc(3),1)]);
 
%imnow=imadjust(quantumcell{ncardinal,1}./norma.*RGBweights,[0 0 0; min(1/RGBc(1),1) min(1/RGBc(2),1) min(1/RGBc(3),1)],[0 0 0;min(RGBc(1),1) min(RGBc(2),1) min(RGBc(3),1)],gama);


if splitview==0
imagesc(imnow), axis ij, axis equal, axis off, hold on
else
imagesc(imnow(:,:)), axis ij, axis equal, axis off, hold on
end

if exist('xydata')

    plot(xydata(:,1)-.5,xydata(:,2)-.5,'.','Color',[.5 .5 0]);
%plot(xydata(1:2,1),xydata(1:2,2),'-o','Color',[1 1 1]);
end

set(temposhow,'String',[num2str((ncardinal*frameinterval)),' sec or micron'])

if isempty(fullmemsorted)~=1
LAPSOquantumshowfullmem
end
% try
% [xpick ypick]=getpts;
% xdata=[xdata;xpick];
% ydata=[ydata;ypick];
% xydata=[xdata ydata];
% channelsource=questdlg('TARGET CHANNEL','...','R','G','B','B');
% channels=['R','G','B'];
% channelsource=find(channels==channelsource);
% catch
% end
