# Supplementary material for: Spatiotemporal control of mitotic exit during anaphase by an aurora B-Cdk1 crosstalk
Source: eLife. 2019 Aug 19;8:e47646. doi: 10.7554/eLife.47646 (PMC6706241; doi:10.7554/eLife.47646)
Supplement: Source code 1. [file elife-47646-code1.zip › 20190318c_LAPSO/LAPSOquantumstackselected.m]

%CUIDADO: improj é a matriz usada para as quantificações


ncardinal=round(get(sliderselected,'Value'))

hold off

norma=max(max(quantumcell{ncardinal,1}));
norma(find(norma==0))=1;
norma=repmat(norma,size(quantumcell{ncardinal,1}(:,:,1)));

set(checkifactivestack,'BackgroundColor','g','String',['  ACTIVE LAYERS: ',num2str(firstactive), ' to ', num2str(lastactive),'   (total= ',num2str(lastactive-firstactive+1),' layers)']);
set(stacknumber,'String',num2str(ncardinal))

%imnow=quantumcell{ncardinal,1}./norma.*RGBweights;

 RGBc=RGBweights(1,1,:);
improjtemp=quantumcell{ncardinal,1}./norma.*RGBweights;
improjtempR=improjtemp(:,:,1);
improjtempG=improjtemp(:,:,2);
improjtempB=improjtemp(:,:,3);

imnow=imadjust(improjtemp, [min(improjtempR(:)) min(improjtempG(:)) min(improjtempB(:)); min(1/RGBc(1),1) min(1/RGBc(2),1) min(1/RGBc(3),1)],[0 0 0;min(RGBc(1),1) min(RGBc(2),1) min(RGBc(3),1)]);
 
%imnow=imadjust(quantumcell{ncardinal,1}./norma.*RGBweights,[0 0 0; min(1/RGBc(1),1) min(1/RGBc(2),1) min(1/RGBc(3),1)],[0 0 0;min(RGBc(1),1) min(RGBc(2),1) min(RGBc(3),1)]);

if isempty(quantumrefchan)
    imnowref=imnow;
   
else
imnowref=quantumrefchan{ncardinal,1}/max(max(quantumrefchan{ncardinal,1}));
imnowref=repmat(imnowref,[1 1 3]);
end

if splitview==0
imagesc((imnow+imnowref)/2), axis ij, axis equal, axis off, hold on
else
imagesc(imnow(:,:)), axis ij, axis equal, axis off, hold on
end
if exist('xydata')

plot(xydata(:,1),xydata(:,2),'.','Color','y');

end

set(temposhow,'String',[num2str((ncardinal*frameinterval)),' sec or micron'])
set(stackui,'Value',round(get(sliderselected,'Value')))

if isempty(fullmemsorted)~=1
LAPSOquantumshowfullmem
end
