# Supplementary material for: Spatiotemporal control of mitotic exit during anaphase by an aurora B-Cdk1 crosstalk
Source: eLife. 2019 Aug 19;8:e47646. doi: 10.7554/eLife.47646 (PMC6706241; doi:10.7554/eLife.47646)
Supplement: Source code 1. [file elife-47646-code1.zip › 20190318c_LAPSO/LAPSOradoninspect.asv]

halfsize=round(size(out)/2);
h = imrect(gca, [halfsize(1) halfsize(2) 10 10]);
api = iptgetapi(h);

a=uicontrol('Style','text','Units','normalized','Position',[0 .8 .1 .03],'Visible','off');
api.addNewPositionCallback(@(p) set(a,'String',num2str(round(p))));

%fcn = makeConstrainToRectFcn('imrect',...
%    [ROI1 ROI1+ROI3],[ROI2 ROI2+ROI4]);
%api.setDragConstraintFcn(fcn);
k=0;
%k=waitforbuttonpress;
while k==0
    k=waitforbuttonpress;

    while 1
        pause(.1)
        iROI=round(str2num(get(a,'String')));
        if ~isempty(iROI)

            iROI1=iROI(1);
            iROI2=iROI(2);
            iROI3=iROI(3);
            iROI4=iROI(4);           
            
        kymreducedtemp=kymreduced(iROI1:iROI2,iROI3:iROI4);
        
end

    end
    delete(a)
end
