# Supplementary material for: Spatiotemporal control of mitotic exit during anaphase by an aurora B-Cdk1 crosstalk
Source: eLife. 2019 Aug 19;8:e47646. doi: 10.7554/eLife.47646 (PMC6706241; doi:10.7554/eLife.47646)
Supplement: Source code 1. [file elife-47646-code1.zip › 20190318c_LAPSO/LAPSORadoninspectrecalculate.asv]

res=.5; %graus
angmax=5;% graus
thetadomain=-angmax:res:angmax;


outtemp=out(iROI2:iROI2+iROI4,iROI1:iROI1+iROI3);
sbef=size(outtemp);
outtemp=imresize(outtemp, [sbef(2) sbef(2)]);
outtemp=circle(outtemp,round(sbef(2)/2),round(sbef(2)/2),round(sbef(2)/2.1));
%DIMENSÕES DO ROI em micron e segundo
width=iROI3*impixelsize;
duration=iROI4*frameinterval;
VEL_calib45=width/duration; % chamo-lhe 45 (graus) porque o ROI foi redimensionado e 
                      % portanto o pixel individual deixa de ter significado.
                      % no entanto, a velocidade da diagonal do ROI
                      % quadrado é uma invariante de referência

%%%%%%%%
%%%%%%%% RADON  com posterior função de filtragem
[rad xp]=radon(outtemp,thetadomain); % generate Radon
fun = @(x) std(x);
radfiltered = nlfilter(rad,[3,1],fun);%;.*rad; % Radon filtered based on stddev; talvez EXPLORAR colfilt em vez de nlfilter para acelerar
%radfiltered = colfilt(rad,[3,1],'sliding',fun);%;.*rad; % Radon filtered based on stddev; talvez EXPLORAR colfilt em vez de nlfilter para acelerar
func = 
    @(x)mean2(x)
radfiltereds = nlfilter(radfiltered,[8,8],fun);
%%%%%%%%
%%%%%%%%

%subplot(2,2,2), imagesc(outtemp), axis equal, colormap(gray), axis off, xlabel('x'), ylabel('t')
subplot(2,2,2), imagesc(thetadomain,linspace(0,1,size(rad,2)),rad), axis xy , title('Radon transform'), 
subplot(2,2,3), imagesc(iradon(radfiltered,thetadomain,'Shepp-Logan')), axis equal, colormap(gray), title('kymreduced (ROI)'), axis off, xlabel('x'), ylabel('t')
subplot(2,2,4), imagesc(thetadomain,linspace(0,1,size(radfiltered,2)),radfiltered), axis xy , title('log10 filtered Radon transform'), axis square
xlabel('theta (deg)')
nthetas=length(thetadomain);
[h y]=max(radfiltered(:,1:nthetas/2),[],2); %maximos à semiesquerda no radfiltered
hold on
%plot(y,1:numel(y),'r.');

[h y]=max(radfiltered(:,nthetas/2:nthetas),[],2);%maximos à semidireita
hold on
%plot(y+nthetas/2+1,1:numel(y),'b.');

maxr=find(std(radfiltered)==max(std(radfiltered)));
velo=VEL_calib45*tan(((maxr-1)*res+thetadomain(1))*pi/180)*60


%%%%%%%%%%%%%%%%%%
s=size(outtemp);
while 0
    pause(.5)
[xk yk]=ginput(1)
subplot(2,2,1), axis manual, hold on
x=1:s(1);
%ff=plot(tan(((xk/res+thetadomain(1))*pi/180)).*x*sbef(1)/sbef(2)+(yk-(sqrt(2)-1)*sbef(2))+iROI1*sbef(1)/sbef(2),x+iROI2,'r-');
theta=(xk*res+thetadomain(1))*pi/180;
vel=tan(theta)*VEL_calib45;
set(veltext,'String',[num2str(vel*60), ' um/min']);
pause(.5)
set(veltext,'String','');
%delete(ff)
end
%%%%%%%%%%%%%%%%%%%%%%

thet=find(std(rad)==max(std(rad)));

theta=10-thet*res;
vel=3.27*tan(theta*pi/180);

text(0,10,num2str(vel),'FontSize',14)

figure, plot(tan(thetadomain*pi/180)*VEL_calib45'*60,sum(radfiltered,1)), grid on
