# Supplementary material for: Spatiotemporal control of mitotic exit during anaphase by an aurora B-Cdk1 crosstalk
Source: eLife. 2019 Aug 19;8:e47646. doi: 10.7554/eLife.47646 (PMC6706241; doi:10.7554/eLife.47646)
Supplement: Source code 1. [file elife-47646-code1.zip › 20190318c_LAPSO/LAPSORadonOnKym.m]

s=size(kymreduced);

%out=circle(kymresized,round(s(2)/2),round(s(2)/2),round(s(2)/2)-10);
out=kymreduced;

figg=figure('Units','normalized','Position',[.5 0 .5 1],'MenuBar','none', 'Name', ' Velocity Calculation');
set(figg,'Color','w')

subplot(2,2,1), imagesc(out), axis square, colormap(gray), title('kymreduced (ROI)'), xlabel('x'), ylabel('t')
ROIcalculate=uicontrol('Style','push','String','Calculate','Units','normalized', ...
    'Position',[.02 .64 .1 .06],'Callback','LAPSORadoninspectrecalculate','BackgroundColor',[.5 .7 .7], ...
    'ForegroundColor','k','FontSize',8);

sz=size(out);
h = imrect(gca, round([s(2)/4 s(1)/4 s(2)/2 s(1)/2]));

api = iptgetapi(h);
a=uicontrol('Style','text','Units','normalized','Position',[0 .95 .18 .05],'Visible','on');
api.addNewPositionCallback(@(p) set(a,'String',num2str(round(p))));

veltext=uicontrol('Style','text','Units','normalized','Position',[.8 0 .18 .1],'Visible','on');


fcn = makeConstrainToRectFcn('imrect',...
    get(gca,'XLim'),get(gca,'YLim'));
   % [ROI1 ROI1+ROI3],[ROI2 ROI2+ROI4]);
api.setDragConstraintFcn(fcn);
k=0;
%k=waitforbuttonpress;
while k==0
    k=waitforbuttonpress;

    while 1
        pause(.5)
        iROI=round(str2num(get(a,'String')));
        if ~isempty(iROI)

            iROI1=iROI(1);
            iROI2=iROI(2);
            iROI3=iROI(3);
            iROI4=iROI(4);           
            
        %kymreducedtemp=kymreduced(iROI1:iROI2,iROI3:iROI4);
        
end
iROI;
    end
    delete(a)
end
%LAPSORadoninspectrecalculate
