# Supplementary material for: Spatiotemporal control of mitotic exit during anaphase by an aurora B-Cdk1 crosstalk
Source: eLife. 2019 Aug 19;8:e47646. doi: 10.7554/eLife.47646 (PMC6706241; doi:10.7554/eLife.47646)
Supplement: Source code 1. [file elife-47646-code1.zip › 20190318c_LAPSO/LAPSOrecenter.m]

%para ir buscar um ficheiro gravado  pelo modo (necessariamente) Track a duas part´iculas seguidas e fazer kymo alinhado (transl e rot)
single=1;

clear guidedata;
[guidefile guidefilepath]=uigetfile('LAPSOsingle*.dat');
cd(guidefilepath)
path=guidefilepath;

%colunas de guidedata 1ªn 2ªx1 3ªy1
guidedata=dlmread(guidefile); 

filestoread=guidedata(:,1);
firstfile=filestoread(1);
interval=filestoread(2)-filestoread(1);
lastfile=filestoread(end);
nfiles=length(filestoread);

set(viewframe,'Value',firstfile,'Min',firstfile,'Max',lastfile,'SliderStep',[min([1/(nfiles-1) 1]) min([3/nfiles 1])]);

nalga=str2num(guidefile(11));
prefixx=guidefile(15:end-4);
sufix=prefixx(findstr(prefixx,'--')+2:end);
%%%%%%%%%%%%%%
prefix=prefixx(1:findstr(prefixx,'__')-1);

trackname=prefixx(findstr(prefixx,'__')+2:findstr(prefixx,'--')-1);
fid = fopen([guidefile(1:end-4),'_SETTINGS.asc']);
settingsdata=textscan(fid,'%s%*[^\n]');
s=size(settingsdata{1,1});
frameinterval=str2num(cell2mat(settingsdata{1,1}(s(1)-1,:)));
impixelsize=str2num(cell2mat(settingsdata{1,1}(s(1),:)));

prompt={'Path to target folder','Prefix','Sufix','Number of digits','First file number','Interval','Last file number','Time between frames (sec)','Pixel size on the on the sample (micron)'};
def={path,deblank(prefix),sufix,num2str(nalga),num2str(firstfile),num2str(interval),num2str(lastfile),num2str(frameinterval),num2str(impixelsize)};
dlgTitle='Target images';
lineNo=[ones(9,1),[180 50 50 20 20 20 20 20 20]'];
DataSet=inputdlg(prompt,dlgTitle,lineNo,def);
DataSet=DataSet';


if length(DataSet)==9
    path=DataSet{1,1};
    prefix=DataSet{1,2};
    sufix=DataSet{1,3};
    nalga=str2num(DataSet{1,4});
    firstfile=str2num(DataSet{1,5});
    interval=str2num(DataSet{1,6});
    lastfile=str2num(DataSet{1,7});
    frameinterval=str2num(DataSet{1,8});
    impixelsize=str2num(DataSet{1,9});
else
    path=DataSet{1,1};
    prefix=DataSet{1,2};
    sufix='';
    nalga=str2num(DataSet{1,3});
    firstfile=str2num(DataSet{1,4});
    interval=str2num(DataSet{1,5});
    lastfile=str2num(DataSet{1,6});
    frameinterval=str2num(DataSet{1,7});
    impixelsize=str2num(DataSet{1,8});
end

nfiles=(lastfile-firstfile)/interval+1;


filestoread=guidedata(:,1);
firstfile=filestoread(1);
interval=filestoread(2)-filestoread(1);
lastfile=filestoread(end);
nfiles=length(filestoread);

xdata=guidedata(:,2);
ydata=guidedata(:,3);

set(viewframe,'Value',firstfile,'Min',firstfile,'Max',lastfile,'SliderStep',[min([1/(nfiles-1) 1]) min([3/nfiles 1])]);

nalga=str2num(guidefile(13));
prefixx=guidefile(15:end-4);
%Fev2006 tirar?
%sufix=prefixx(findstr(prefixx,'--')+2:end);
%prefix=prefixx(1:findstr(prefixx,'__')-1);

nfiles=(lastfile-firstfile)/interval+1;

cd(path)
fonte=[deblank(prefix),sprintf(['%0',num2str(nalga),'d'],filestoread(1)),sufix,'.tif'];
%fonte=[deblank(prefix), stringzeros, num2str(filestoread(1)),sufix,'.tif'];
imm=imread(fonte,'tif');
im=double(imm);
s=size(im);

axes(axesROI),hold off,axis off,

%%%%%%%%%%%%%%%%%%%%%%%%%%%%%%%%%%%%%%
kym=[];
%Desenha o rectangulo da zona ROI
axes(imaxes), hold off

sub=im-min(min(im));
im=sub/max(max(sub));
imagesc(im), axis equal;
hold on
   
path=guidefilepath;
%%%%%%%%%%%%%%%%%%%%%%%%%%%%%%%%%%%%%%%%%%%%%%%%%%%%%%%%%%%%
i=1;
%lado=100; 

prompt={sprintf('Image Side (in micron) \n [default preserves whole image]')};
    def={num2str(impixelsize*max(size(im,1),size(im,2)))};
    dlgTitle=num2str(fonte);
    lineNo=[ones(1,1),ones(1,1)*40];
    normalKYMOwindowresults=inputdlg(prompt,dlgTitle,lineNo,def);
    ladoinmicron=str2num(normalKYMOwindowresults{1});
    
lado=round(ladoinmicron/impixelsize);    
SLITwidth=lado;
for n=1:interval:lastfile-firstfile+1
    set(progress,'String',[ceil(num2str(n)),' / ',num2str(lastfile-firstfile+1)]);

      %fonte=[deblank(prefix), stringzeros, num2str(filestoread(i)),sufix,'.tif'];
    fonte=[deblank(prefix),sprintf(['%0',num2str(nalga),'d'],filestoread(n)),sufix,'.tif'];
   
    imm=imread(fonte,'tif');
    im=double(imm);
  
    if  angactual~=0
        im=imrotate(im,angactual,'crop');
    end

    imtemp=im;
    im(find(im==0))=min(min(imtemp));

 %   imtemp=[zeros(size(im)) zeros(size(im)) zeros(size(im));zeros(size(im)) im zeros(size(im));zeros(size(im)) zeros(size(im)) zeros(size(im))];
%    imROI=imtemp(ROI(2)+s(1):ROI(2)+ROI(4)+s(1)-1,ROI(1)+s(2):ROI(1)+ROI(3)+s(2));
try
    imROI=im(round(ydata(n)-lado/2):round(ydata(n)+lado/2),round(xdata(n)-lado/2):round(xdata(n)+lado/2));
catch
    impadded=[zeros(size(im)) zeros(size(im)) zeros(size(im));zeros(size(im)) im zeros(size(im));zeros(size(im)) zeros(size(im)) zeros(size(im))];
    imROI=impadded(round(size(im,1)+ydata(n)-lado/2):round(size(im,1)+ydata(n)+lado/2),round(size(im,1)+xdata(n)-lado/2):round(size(im,1)+xdata(n)+lado/2));
end
    
    
    
    kym=[kym;imROI];
    axes(imzoomedaxes),ylabel('TIME')
    %%%%%%%%%%%%
    
    i=i+1;
end

s=size(kym);
len=length(filestoread);
timescale=0:len*frameinterval;
spacescale=0:s(2)*impixelsize;

axes(imzoomedaxes), hold off,
kym=kym/max(max(kym));

imagesc(kym), axis equal
%axis normal, 
hold on,

kymoriginal=kym;
kymoriginaloriginal=kym;
SLITwidthoriginal=SLITwidth;


guidefileshow=uicontrol('Style','text','Style','text','Units','normalized','Position',[0.4 .0 .3 .04],'String',guidefile,'BackgroundColor',backColor,'ForegroundColor','w','FontSize',8);
set(viewframe,'Enable','on');
%set(align,'Enable','off');%removed on 3July2013 not knowing if there is a
%reason to have it
kymoreducedflag=0;
set(uikymreduced,'String','REDUCE KYMO','ForegroundColor',[.5 .5 .5])

set(kymoskipper,'Enable','on')
set(kymoskipper,'SliderStep',[1/(length(filestoread)-1) .1],'Max',length(filestoread),'Value',length(filestoread))
g1=[];gsp=[];gspmais=[];gspmenos=[];maxsplot=[];maxseffplot=[];smooth=.1;

set(kymadjustment1,'Value',1);
   set(kymadjustment2,'Value',0);
   set(kymadjustment3,'Value',1);
LAPSOviewframe
