# Supplementary material for: Spatiotemporal control of mitotic exit during anaphase by an aurora B-Cdk1 crosstalk
Source: eLife. 2019 Aug 19;8:e47646. doi: 10.7554/eLife.47646 (PMC6706241; doi:10.7554/eLife.47646)
Supplement: Source code 1. [file elife-47646-code1.zip › 20190318c_LAPSO/LAPSOredcontrol.m]

kym(:,:,1)=kym(:,:,1)*get(redadjustment,'Value');
kym(:,:,2)=kym(:,:,2)*get(greenadjustment,'Value');
kym(:,:,3)=kym(:,:,3)*get(redadjustment,'Value');
