# Supplementary material for: Spatiotemporal control of mitotic exit during anaphase by an aurora B-Cdk1 crosstalk
Source: eLife. 2019 Aug 19;8:e47646. doi: 10.7554/eLife.47646 (PMC6706241; doi:10.7554/eLife.47646)
Supplement: Source code 1. [file elife-47646-code1.zip › 20190318c_LAPSO/LAPSOrefwidth.m]

%axes(imzoomedaxes)
%fig(figalign)
refwidth=(get(uirefwidth,'Value'));
set(uirefwidthtextpixels,'String',[num2str(2*refwidth),' pixels']);
set(uirefwidthtextmicron,'String',[num2str(2*refwidth*impixelsize),' micron']);
delete(gspmais),delete(gspmenos)
gspmais=plot(spl+refwidth,1:tam,'Color',[.3 .3 .3]);
gspmenos=plot(spl-refwidth,1:tam,'Color',[.3 .3 .3]);
