# Supplementary material for: Spatiotemporal control of mitotic exit during anaphase by an aurora B-Cdk1 crosstalk
Source: eLife. 2019 Aug 19;8:e47646. doi: 10.7554/eLife.47646 (PMC6706241; doi:10.7554/eLife.47646)
Supplement: Source code 1. [file elife-47646-code1.zip › 20190318c_LAPSO/LAPSOrgbchromocontrol.m]

chromo_kym(:,:,1)=chromo_kym(:,:,1)*min([get(redadjustmentch,'Value'),1/max(max(chromo_kym(:,:,1)))]);
chromo_kym(:,:,2)=chromo_kym(:,:,2)*min([get(greenadjustmentch,'Value'),1/max(max(chromo_kym(:,:,2)))]);
chromo_kym(:,:,3)=chromo_kym(:,:,3)*min([get(blueadjustmentch,'Value'),1/max(max(chromo_kym(:,:,3)))]);


set(redadjustmentch,'Value',1);
set(greenadjustmentch,'Value',1);
set(blueadjustmentch,'Value',1);

axes(imzoomedaxes), hold off, imagesc(chromo_kym), axis off
