# Supplementary material for: Spatiotemporal control of mitotic exit during anaphase by an aurora B-Cdk1 crosstalk
Source: eLife. 2019 Aug 19;8:e47646. doi: 10.7554/eLife.47646 (PMC6706241; doi:10.7554/eLife.47646)
Supplement: Source code 1. [file elife-47646-code1.zip › 20190318c_LAPSO/LAPSOrgbcontrol.m]

kym(:,:,1)=kym(:,:,1)*min([get(redadjustment,'Value'),1/max(max(kym(:,:,1)))]);
kym(:,:,2)=kym(:,:,2)*min([get(greenadjustment,'Value'),1/max(max(kym(:,:,2)))]);
kym(:,:,3)=kym(:,:,3)*min([get(blueadjustment,'Value'),1/max(max(kym(:,:,3)))]);


set(redadjustment,'Value',1);
set(greenadjustment,'Value',1);
set(blueadjustment,'Value',1);

%lapsokymoreduce
%lapsokymoreduce
axes(imzoomedaxes)

if kymoreducedflag==0
    imagesc(kym),
else
    lapsokymoreduce
    lapsokymoreduce
    imagesc(kymreduced)
end
