# Supplementary material for: Spatiotemporal control of mitotic exit during anaphase by an aurora B-Cdk1 crosstalk
Source: eLife. 2019 Aug 19;8:e47646. doi: 10.7554/eLife.47646 (PMC6706241; doi:10.7554/eLife.47646)
Supplement: Source code 1. [file elife-47646-code1.zip › 20190318c_LAPSO/LAPSOrotate90.m]

im=im';
axes(imaxes), cla  
        imagesc(im-min(min(im))),axis ij, grid on, %axis off, %colormap(hot),
%         plot([zoomed(1) zoomed(1)+zoomed(3) zoomed(1)+zoomed(3) zoomed(1) zoomed(1) ] ...
%             ,[zoomed(2) zoomed(2) zoomed(2)+zoomed(4) zoomed(2)+zoomed(4) zoomed(2) ],'Color',[.4 .4 .7]) ;
