# Supplementary material for: Spatiotemporal control of mitotic exit during anaphase by an aurora B-Cdk1 crosstalk
Source: eLife. 2019 Aug 19;8:e47646. doi: 10.7554/eLife.47646 (PMC6706241; doi:10.7554/eLife.47646)
Supplement: Source code 1. [file elife-47646-code1.zip › 20190318c_LAPSO/LAPSOrotation.m]

% ang=get(rotationui,'Value');
% imtemp=im;
% %deltaang=ang-angtemp;
% im=imrotate(im,ang,'crop');
% %angtemp=deltaang;
% im(find(im==0))=min(min(imtemp));
% 
% axes(imaxes), cla  
%         imagesc(im-min(min(im))),axis ij, grid on, axis off, 
LAPSOviewframe
