# Supplementary material for: Spatiotemporal control of mitotic exit during anaphase by an aurora B-Cdk1 crosstalk
Source: eLife. 2019 Aug 19;8:e47646. doi: 10.7554/eLife.47646 (PMC6706241; doi:10.7554/eLife.47646)
Supplement: Source code 1. [file elife-47646-code1.zip › 20190318c_LAPSO/LAPSOsavekymo.m]

caminho=pwd;
if strcmp(caminho(end-9:end),'_KYMOGROUP')
    cd ..
end

if kymoreducedflag==1
    LAPSOkymoreduce
    kymoreducedflag=0;
end

LAPSOtiff

LAPSOimageonly
plot([newROI(1) newROI(1)+newROI(3) newROI(1)+newROI(3) newROI(1) newROI(1) ] ...
    ,[newROI(2) newROI(2) newROI(2)+newROI(4) newROI(2)+newROI(4) newROI(2) ], ...
    'Color',[1 1 1],'Linewidth',.5) , hold on
axes(imaxes), axis off, axis image
captureframe2=getframe(imaxes);
%imwrite(captureframe2.cdata,[TIFFname{1,1},'.ROI.tif'],'tiff','Compression','none');

kymoDataSet=DataSet;
s=size(kymoDataSet);
kymoDataSet{1,s(2)+1}=num2str([ROI newROI]);

mkdir([TIFFname{1,1},'_KYMOGROUP']);
cd([TIFFname{1,1},'_KYMOGROUP']);

dlmwrite([TIFFname{1,1},'_KYMOSETTINGS.dat'],strvcat(kymoDataSet),'');
dlmwrite([TIFFname{1,1},'_KYMOSETTINGShelp.dat'],sprintf(' FILES PATH \n FILES PREFIX\n FILES SUFIX \n NUMBER OF ROLLING DIGITS \n 1st FILE NUMBER \n INTERVAL \n LAST FILE NUMBER \n INTERVAL (time-lapse SECONDS or z-stack MICRONS) \n PIXEL SIZE (MICRON) \n (in the newest version) [(large, inspected)ROI, (effective)newROI]\n\n about the last line: ROI and newROI elements order --> ROI/newROI left side distance to left border \n ROI/newROI top side distance to top border \n ROI/newROI width \n ROI/newROI height \n\n SLIPwidthoriginal is the ROI height + 1 \n SLIPwidth is the newROI height + 1 '),'');

a=[TIFFname{1,1},'_KYMOMATRIX'];
assignin('caller',a,kym);
save(a,'*KYMOMATRIX','a') 

imwrite(captureframe.cdata,[TIFFname{1,1},'.tif'],'tiff','Compression','none');
imwrite(captureframe2.cdata,[TIFFname{1,1},'.ROI.tif'],'tiff','Compression','none');

dos(['explorer ',pwd])

cd ..


        
