# Supplementary material for: Spatiotemporal control of mitotic exit during anaphase by an aurora B-Cdk1 crosstalk
Source: eLife. 2019 Aug 19;8:e47646. doi: 10.7554/eLife.47646 (PMC6706241; doi:10.7554/eLife.47646)
Supplement: Source code 1. [file elife-47646-code1.zip › 20190318c_LAPSO/LAPSOscalebarimzoomedaxes.m]

clear scaletext
tam=get(scalebarimzoomedaxes,'Value');
ss=[1 2 5 10 20 50];
tameff=ss(tam);

%barra de 5 micron

bar5micron=round(tameff/impixelsize);
 s=size(kym);
 
    barmat=im(1:(s(1)/30),1:(s(1)/40)+bar5micron);
    
  
    s=size(im);
    barmat(round(s(1)/40):round(s(1)/25),round(s(1)/40):end)=1-round(mean(mean(im(1:50,1:50))));

    axes(imzoomedaxes)
    imagesc(barmat)
    
    scaletext=text(s(1)/30,20,[num2str(tameff),'\mum'],'Color','w','FontName','Monospaced','FontSize',9);
   
    
