# Supplementary material for: Spatiotemporal control of mitotic exit during anaphase by an aurora B-Cdk1 crosstalk
Source: eLife. 2019 Aug 19;8:e47646. doi: 10.7554/eLife.47646 (PMC6706241; doi:10.7554/eLife.47646)
Supplement: Source code 1. [file elife-47646-code1.zip › 20190318c_LAPSO/LAPSOsendtoquantum.m]

nfiles=numel(filestoread);
if exist('quantumcell')~=1
quantumcell=cell(nfiles,1);
end
%zcrop=0;

ch;
for n=1:nfiles

    set(progress,'String',[num2str(n),' / ',num2str(nfiles)]);
    % Defini�ao e abertura do ficheiro fonte
    if ceil(log10(filestoread(n)+1))==1
        stringzeros=stringini(1:nalga-1);
    elseif ceil(log10(filestoread(n)+1))==2
        stringzeros=stringini(1:nalga-2);
    elseif ceil(log10(filestoread(n)+1))==3
        stringzeros=stringini(1:nalga-3);
    elseif filestoread(n)==0
        stringzeros=stringini(1:nalga-1);
    end
prefix=deblank(prefix);
    fonte=[prefix, stringzeros, num2str(filestoread(n)),sufix,'.tif'];
    imm=imread(fonte,'tif');
    im=double(imm);
    if n==1
        fontetoclipboard{ch}=fonte;
    end

    
    kindsmoothvalue=get(kindsmooth,'Value');
    if kindsmoothvalue==2
        a=5;
        w=1;
        [x y]=meshgrid(-a:a,-a:a);
        z=exp(-(x.^2+y.^2)/(2*w^2));
        im1=conv2(im,z);

        im=im1(6:end-5,6:end-5);
        media=mean(mean(im));
        im(1:3,:)=media;
        im(:,1:3)=media;
        im(end-2:end,:)=media;
        im(:,end-2:end)=media;
    else im=double(im);
    end
    
ang=get(rotationui,'Value'); 

if ang~=0
  
im=imrotate(im,ang,'bilinear','loose');
end

quantumcell{n,1}(:,:,ch)=im;
    
    if ch<3
        quantumcell{n,1}(:,:,3)=0;
    end
    


end

%%%%%%%%%%%%%%%%%%%%%
