# Supplementary material for: Spatiotemporal control of mitotic exit during anaphase by an aurora B-Cdk1 crosstalk
Source: eLife. 2019 Aug 19;8:e47646. doi: 10.7554/eLife.47646 (PMC6706241; doi:10.7554/eLife.47646)
Supplement: Source code 1. [file elife-47646-code1.zip › 20190318c_LAPSO/LAPSOsetaslastframe.m]

lastframe=round(get(viewframe,'Value'));
lastfile=lastframe;
DataSet{1,7}=num2str(lastfile);
nfiles=(lastfile-firstfile)/interval+1;
filestoread=firstfile:interval:lastfile;
set(viewframe,'Max',lastfile,'Value',lastfile,'SliderStep',[min([1/(nfiles-1) 1]) min([3/nfiles 1])])
set(sliderortho,'Value',1,'SliderStep',[1/(numel(filestoread)-1) 1/(numel(filestoread)-1)],'Min',1,'Max',nfiles)
set(setaslastframe,'String',['>',num2str(lastfile)])
ntoread=round((lastfile-firstfile+1)/interval);

LAPSOviewframe
