# Supplementary material for: Spatiotemporal control of mitotic exit during anaphase by an aurora B-Cdk1 crosstalk
Source: eLife. 2019 Aug 19;8:e47646. doi: 10.7554/eLife.47646 (PMC6706241; doi:10.7554/eLife.47646)
Supplement: Source code 1. [file elife-47646-code1.zip › 20190318c_LAPSO/LAPSOsetsides.m]

semiladoouter=(str2num(get(setladoouter,'String'))-1)/2;
semiladoinner=(str2num(get(setladoinner,'String'))-1)/2;
semiladobackg=(str2num(get(setladobackg,'String'))-1)/2;
semiladosearch=(str2num(get(setsearchhorizon,'String'))-1)/2;
aspectratio=str2num(get(setaspectratio,'String'));

delete('plots')

    x=[0,2*semiladoinner+1];
    y=[0,(2*semiladoinner+1)*aspectratio];
    plots(1)=plot([x(1) x(2) x(2) x(1) x(1)],[y(1) y(1) y(2) y(2) y(1)],':r');
    
    x=[0,2*semiladoouter+1];
    y=[0,(2*semiladoouter+1)*aspectratio];
    plots(2)=plot([x(1) x(2) x(2) x(1) x(1)],[y(1) y(1) y(2) y(2) y(1)],'Color',[.7 .7 .7]);

    
