# Supplementary material for: Spatiotemporal control of mitotic exit during anaphase by an aurora B-Cdk1 crosstalk
Source: eLife. 2019 Aug 19;8:e47646. doi: 10.7554/eLife.47646 (PMC6706241; doi:10.7554/eLife.47646)
Supplement: Source code 1. [file elife-47646-code1.zip › 20190318c_LAPSO/LAPSOsinglefilecanal.m]

% canal activo

ncanal=get(canal,'Value');
axes(imzoomedaxes), axis ij
imagesc(im(:,:,ncanal))
