# Supplementary material for: Spatiotemporal control of mitotic exit during anaphase by an aurora B-Cdk1 crosstalk
Source: eLife. 2019 Aug 19;8:e47646. doi: 10.7554/eLife.47646 (PMC6706241; doi:10.7554/eLife.47646)
Supplement: Source code 1. [file elife-47646-code1.zip › 20190318c_LAPSO/LAPSOspacescale.asv]

global delta_x


if kymoreducedflag==0
s=size(kym);
elseif kymoreducedflag==1
s=size(kymreduced) 
end
dimy=s(1);
dimx=s(2);
%spacescaleline=line([dimx*.98 dimx*.98-round(delta_x)],[dimy*.02 dimy*.02],'Color','w','LineWidth',2);
spacescaleline=line([dimx*.95 dimx*.95-round(delta_x)],[dimy*.05 dimy*.05],'Color','w','LineWidth',2);

set(spacescalebox,'String',[num2str(round(delta_x)*impixelsize),' micron']);
spacescale=text(.9,.1,'bgvre');
set(spacescale,'FontColor','w')
