# Supplementary material for: Spatiotemporal control of mitotic exit during anaphase by an aurora B-Cdk1 crosstalk
Source: eLife. 2019 Aug 19;8:e47646. doi: 10.7554/eLife.47646 (PMC6706241; doi:10.7554/eLife.47646)
Supplement: Source code 1. [file elife-47646-code1.zip › 20190318c_LAPSO/LAPSOtiff.m]

axis off

s=size(kym);
axes(imzoomedaxes), 

captureframe=getframe(imzoomedaxes);
galleryindex=galleryindex+1;
gallery=[gallery; captureframe];

prompt={'NAME (first character must be a letter; spaces not allowed) '};
   def={''};
   dlgTitle='';
   lineNo=[1,30];
   TIFFname=inputdlg(prompt,dlgTitle,lineNo,def);
   
imwrite(captureframe.cdata,[TIFFname{1,1},'.tif'],'tiff','Compression','none');

%cd(path)

figure(2), 
imshow(captureframe.cdata),title([TIFFname{1,1},'.tif']);
