# Supplementary material for: Spatiotemporal control of mitotic exit during anaphase by an aurora B-Cdk1 crosstalk
Source: eLife. 2019 Aug 19;8:e47646. doi: 10.7554/eLife.47646 (PMC6706241; doi:10.7554/eLife.47646)
Supplement: Source code 1. [file elife-47646-code1.zip › 20190318c_LAPSO/LAPSOtimescale.asv]

global delta_y


if kymoreducedflag==0
s=size(kym);
elseif kymoreducedflag==1
s=size(kymreduced) 
end
dimy=s(1);
dimx=s(2);
timescaleline=line([dimx*.96-1 dimx*.96-1],[dimy*.08 dimy*.08+(delta_y)],'Color','w','LineWidth',2);
%set(timescalebox,'String',[num2str(round(delta_y)*frameinterval),' sec']);

spacescale=text(s(2)*.85,s(1)*.3,[num2str(round(delta_y)*frameinterval),' seconds']);
set(spacescale,'Color','y')
