# Supplementary material for: Spatiotemporal control of mitotic exit during anaphase by an aurora B-Cdk1 crosstalk
Source: eLife. 2019 Aug 19;8:e47646. doi: 10.7554/eLife.47646 (PMC6706241; doi:10.7554/eLife.47646)
Supplement: Source code 1. [file elife-47646-code1.zip › 20190318c_LAPSO/LAPSOunfold.m]

kymunfold=[];
thetares=SLITwidth;
for n=1:nfiles
    
    rowini=(n-1)*SLITwidth+1;
    rowfin=rowini+SLITwidth-1;
    
    imunfold=unfoldcircle(kym(rowini:rowfin,:),SLITwidth/2,SLITwidth/2,thetares,50);
    kymunfold=[kymunfold; imunfold];
    
end
kym=kymunfold;
SLITwidth=thetares;
axes(imzoomedaxes), imagesc(kym);
