# Supplementary material for: Spatiotemporal control of mitotic exit during anaphase by an aurora B-Cdk1 crosstalk
Source: eLife. 2019 Aug 19;8:e47646. doi: 10.7554/eLife.47646 (PMC6706241; doi:10.7554/eLife.47646)
Supplement: Source code 1. [file elife-47646-code1.zip › 20190318c_LAPSO/LAPSOvelocity.m]

axes(imzoomedaxes),

qq=getline;
slope=(qq(2,1)-qq(1,1))/(qq(2,2)-qq(1,2));
if kymoreducedflag==0
    reducefactor=SLITwidth;
else
    reducefactor=1;
end
slope2=slope*impixelsize/(frameinterval*interval)*60*reducefactor; % velocidade em micron por minuto
dist=sqrt((qq(2,1)-qq(1,1))^2+(qq(2,2)-qq(1,2))^2)*impixelsize;

set(velocityshow,'String',[num2str(round(slope2*100)/100), ' micron/min']);
set(distanceshow,'String',[num2str(round(dist*100)/100), ' micron']);
velocityline=plot(qq(:,1),qq(:,2),'g');
axes(imzoomedaxes)
