# Supplementary material for: Spatiotemporal control of mitotic exit during anaphase by an aurora B-Cdk1 crosstalk
Source: eLife. 2019 Aug 19;8:e47646. doi: 10.7554/eLife.47646 (PMC6706241; doi:10.7554/eLife.47646)
Supplement: Source code 1. [file elife-47646-code1.zip › 20190318c_LAPSO/LAPSOview.m]

close all
global enableCalc
global enableCalcmargin
global enableCalcmaxpixels
global negativeCalc

if exist(path)==7
    cd(path)
end

disp('ijoj')

scrin=get(0,'Screensize');
largura=scrin(3);
backColor=[0 0 0];%[.37 .32 .32];
frameNWcolor=[.25 .25 .25];
verticalframecolor=[0 0 0]+backColor;
CDatabase=ones(100,100,3)/2;
str=which('LAPSO')
%figure('Name',['LAPSO    (' str ')'],'NumberTitle','off','Color',backColor,'Position',[2 135 largura/1.2 largura/2.4],'Menubar','figure','doublebuffer','on','WindowScroll','set(changezed,''Value'',get(changezed,''Value'')+1), LAPSOchange_zed')
figure('Name',['LAPSO    (' str ')'],'NumberTitle','off','Color',backColor,'Position',[2 135 largura/1.2 largura/2.4],'Menubar','figure','doublebuffer','on','WindowScroll',@scrollwheelzed)


colormap(gray);
imaxesposition=[0.02 .44 .18 .36];
axes('position',imaxesposition,'Color',[.3 .3 .3],'YColor',[.5 .5 .5],'XColor',[.5 .5 .5],'NextPlot','add','FontSize',8), imaxes=gca; , axis equal; hold on,
axes('position',[0.05 .05 .08 .16],'Color',[0 0 .1],'FontSize',8,'YColor',[.5 .5 .5],'XColor',[.5 .5 .5]), axesROI=gca; hold off, axis equal, axis off
axes('position',[.37 .08 .35 .7],'Color',[.3 .3 .3],'YColor',[.5 .5 .5],'XColor',[.5 .5 .5],'FontSize',10), imzoomedaxes=gca; hold on, %axis equal

axes('position',[0.23 .0 .08 .16],'Color',[0 0 .1],'YColor',[.8 .8 .8],'XColor',[.5 .4 .4]), , axis off, imkymoaligned=gca;, axis ij; hold on
zoom on

%
%
%%
%%%
%%%%%%%
%%%%%%%%%%%%%%%%%%%%%%%%%%%%%%%%%%%%%%
%% PLUGINS
%%%%%%%%%%PLUGINS%%%%%%%%%%%%%%%%%%%%PLUGINS%%%%%%%%%%%%%%%%%%%%%%%PLUGINS%PLUGINSPLUGINS%%%%%%%%%%%%%%%%%%%%%%%PLUGINS%%%%%%%
%adicionar `a lista STRING o nome do novo plugin
%pluginui=uicontrol('Style','popupmenu','Units','normalized','Position',[0.27 .845 .11 .05],'String',{'Show Single Tracks','FSM correlation','Convert KYMO to TIFFseq','Load KYMO','DIC projection'},'Callback','LAPSOplugins');
%%%%%%%%%%%%%%%%%%%%%%%%%%%%%%%%%%%%%%%%%%%%%%%%%%
%% HELPS
%%%%%%%%%%%%%%%%%%%%%%%%%%%%%HELP%%%%%%%%%HELP%%HELP%%%%%%%%%%%%%HELP%%%%%%%%%%%%%%%%%%%%%%%%%%%%%%%%%%%%%%%%%%%%%%%%%%HELP%%%%%%%%%%%%%%%%%%%%%%%%%%HELP
helpvariables=uicontrol('Style','push','String','HELP on variables','Fontweight','bold','Units','normalized','Position',[0.9 .96 .1 .02],'Callback','LAPSOhelponvariables','BackgroundColor',[.5 .5 .5],'FontSize',8,'FontName','Arial');
edithelpvariables=uicontrol('Style','push','String','edit','Fontweight','bold','Units','normalized','Position',[0.855 .96 .05 .02],'Callback','edit LAPSOhelponvariables','BackgroundColor',[.5 .5 .5],'FontSize',8,'FontName','Arial');

%%%%%%%%%%%%%%%%%%%%%%%%%%%%%%%%%%%%%%%%%%%%%%%%%%%%%%%%%%%%%%%%%%%%%%%%%%%%%%%%%%%%%%%%%%%%%%%%%%%%%%%%%%%%%%%%%%%%%%%%%%%%%%%%%%%%%%%%%%%%%%
%%%%%%%%%%%%%%%%%%%%%%%%%%%%%%%%%%%%%%%%%%%%%%%%%%%%%%%%%%%%%%%%%%%%%%%%%%%%%%%%%%%%%%%%%%%%%%%%%%%%%%%%%%%%%%%%%%%%%%%%%%%%%%%%%%%%%%%%%%%%%%%%%%%%%%%%%%%%%%%%%%%
%%%%%%%%%%%
%%%%%%
%%%%
%%%
%
%
%
scaletruecolor=zeros(100,100,3); scaletruecolor(28:52,:,:)=1;
%scalebarimaxes=uicontrol('Style','toggle','Units','normalized','Position',[0.02 .81 .03 .015],'Callback','LAPSOscalebarimaxes','FontSize',6,'Cdata',scaletruecolor);

%NEframe=uicontrol('Style','frame','Units','normalized','Position',[.795 .0 .09 .83],'BackgroundColor',verticalframecolor);
%Wframe=uicontrol('Style','frame','Units','normalized','Position',[.205 .0 .082 .88],'BackgroundColor',backColor);
%Westframe=uicontrol('Style','frame','Units','normalized','Position',[0 .0 .3 1],'BackgroundColor',verticalframecolor/1.02);
%Eastframe=uicontrol('Style','frame','Units','normalized','Position',[0.78
%.0 .3 1],'BackgroundColor',verticalframecolor/1.02);


tooltip=sprintf(' ##callback LAPSOopenfile## \n Open the series of TIFF files (one frame= one tiff) \n Format of the file names is: [prefix][constant number of digits][sufix].tif  (e.g. GFP0011a.tif, GFP0012a.tif;  ');
openfile=uicontrol('Tooltipstring',tooltip,'Style','push','String','OPEN','Fontweight','bold','Units','normalized','Position',[.00 .83 .065 .15],'Callback','LAPSOopenfile','BackgroundColor',[.95 .9 0],'Foreg',[.2 .2 .4],'FontSize',12,'FontName','Arial');
%opensinglefile=uicontrol('Tooltipstring','Callback -> LAPSOopensinglefile','Enable','on','Tooltipstring',sprintf('bhwr \n gggggggg'),'Style','push','String',sprintf('OPEN SINGLE'),'Fontweight','bold','Units','normalized','Position',[.005 .95 .06 .03],'Callback','LAPSOopensinglefile','BackgroundColor',[.65 .7 .7],'FontSize',8,'FontName','Arial');
loaddata=uicontrol('Style','push','String','SETTINGS','Fontweight','bold','Units','normalized','Position',[0.005 .83 .06 .035],'Callback','LAPSOloaddata','BackgroundColor','w','FontSize',7,'FontName','Arial');
callbacktip(loaddata);


tooltip=sprintf(' ##callback LAPSOconvertmultitiff##'); 
%convertmultitiff=uicontrol('Tooltipstring',tooltip,'Style','push','String','TIFF2TIFFS','Fontweight','bold','Units','normalized','Position',[.005 .86 .06 .04],'Callback','LAPSOconvertmultitiff','BackgroundColor',[.7 .7 .75],'FontSize',8,'FontName','Arial');

%kymoframecolor=[.3 .5 .4];
kymoframecolor=[0 0 0];
kymoframe=uicontrol('Style','frame','Units','normalized','Position',[.79 .095 .21 .9],'Backgroundcolor',kymoframecolor);
% dontimscale=uicontrol('Style','radio','String','Multiply intensity by','Units','normalized','Position',[.017 .82 .16 .03],'Callback','LAPSOviewframe','BackgroundColor',backColor,'ForegroundColor',[.5 .5 .5],'FontSize',10);
% multiplier=uicontrol('Style','edit','Units','normalized','Position',[.125 .82 .05 .03],'String','100','Callback','LAPSOviewframe','BackgroundColor',backColor,'ForegroundColor',[.5 .5 .5],'FontSize',8);
tooltip=sprintf('Drag rectangle only after pushing this button. \n A set of TIFF files (called Cropped...) is created with the selected area only. \n \n You can use CROP to save a set of files with the present appearance. \n In this case, if you want the whole area to be selected, just drag a rectangle which is bigger than the image area \n Don''t worry about the strange behaviour'); 
cropui=uicontrol('Tooltipstring',tooltip,'Style','push','String','CROP','Units','normalized','Position',[.07 .86 .1 .03],'Callback','LAPSOcrop','BackgroundColor','k','ForegroundColor',[.5 .5 .5],'FontSize',8);
%????cropui=uicontrol('Tooltipstring',tooltip,'Style','push','String','CROPR12','Units','normalized','Position',[.095 .86 .025 .03],'Callback','LAPSOcropR12','BackgroundColor',[.5 .5 .5],'ForegroundColor','k','FontSize',8);

%viewframe=uicontrol('Style','Slider','Units','normalized','Position',[0.02 .38 .18 .02],'BackgroundColor',[.2 .2 .2],'Value',1,'SliderStep',[min([1/nfiles 1]) min([3/nfiles 1])],'Min',1,'Max',max([nfiles 2]),'Callback','LAPSOviewframe');
viewframestring=uicontrol('Style','text','Units','normalized','Position',[0.02 .32 .26 .05],'FontSize',8,'BackgroundColor',[0 0 .03]+backColor/2,'ForegroundColor',[.7 .7 .6],'HorizontalAlignment','left');
viewframeinfo=uicontrol('Style','text','Units','normalized','Position',[.02 .29 .26 .02],'FontSize',8,'BackgroundColor',[.1 .1 .1]+backColor,'ForegroundColor',[.8 .8 1],'HorizontalAlignment','left');
viewframeinfo12=uicontrol('Style','text','Units','normalized','Position',[.02 .243 .26 .021],'FontSize',8,'BackgroundColor',backColor,'ForegroundColor',[.8 .8 .8],'HorizontalAlignment','left');
viewframeinfo12space=uicontrol('Style','text','Units','normalized','Position',[.02 .24 .03 .027],'BackgroundColor',[.2 .2 .2]+backColor,'Callback','LAPSOsetspacescale');
viewframeinfo12time=uicontrol('Style','text','Units','normalized','Position',[.1 .24 .03 .027],'BackgroundColor',[.2 .2 .2]+backColor,'Callback','LAPSOsettimescale');

PhotoAct=uicontrol('Style','push','String','PHOTOACT','Units','normalized','Fontweight','bold','Position',[.47 .9 .06 .08],'Callback','LAPSOphotoact','BackgroundColor',[.5 .5 .5],'ForegroundColor','w','FontSize',8);
helpPhotoAct=uicontrol('Style','push','String','help','Units','normalized','Position',[.47 .9 .03 .015],'Callback','LAPSOhelpPhotoAct','BackgroundColor',[.5 .5 .5],'FontSize',8,'FontName','Arial');
callbacktip(PhotoAct);

Cube=uicontrol('Style','push','String','    CUBE ','Units','normalized','Fontweight','bold','Position',[.53 .9 .06 .08],'Callback','LAPSOcube','BackgroundColor',[.5 .6 .5],'ForegroundColor','w','FontSize',8);%'Cdata',cubeTiff
%helpPhotoAct=uicontrol('Style','push','String','help','Units','normalized','Position',[.47 .9 .03 .015],'Callback','LAPSOhelpPhotoAct','BackgroundColor',[.5 .5 .5],'FontSize',8,'FontName','Arial');
callbacktip(PhotoAct);


viewframeinfo2=uicontrol('Style','text','Units','normalized','Position',[.02 .27 .26 .02],'FontSize',8,'BackgroundColor',[.1 .1 .1]+backColor,'ForegroundColor',[1 1 .5],'HorizontalAlignment','left');

rotate90=uicontrol('Style','toggle','String','90�','Units','normalized','Position',[.21 .6 .02 .04],'Callback','LAPSOrotate90','BackgroundColor','w','ForegroundColor','k','FontSize',8);
%saveasmat=uicontrol('Style','push','String','save and load (.mat)','Units','normalized','Position',[.9 .93 .1 .03],'Callback','LAPSOMat','BackgroundColor',[.5 .5 .55],'ForegroundColor','k','FontSize',8);
saveastiff=uicontrol('Style','push','String',' .tif (right)','Units','normalized','Position',[.8 .86 .08 .03],'Callback','LAPSOtiff','BackgroundColor','w','ForegroundColor','k','FontSize',8);
saveastiff=uicontrol('Style','push','String',' .tif (left)','Units','normalized','Position',[.8 .83 .08 .03],'Callback','LAPSOtiffSmall','BackgroundColor','w','ForegroundColor','k','FontSize',8);


isi=uicontrol('Style','push','String','>> ISI_RADON','Units','normalized', ...
    'Position',[.9 .7 .1 .03],'Callback','LAPSORadonOnKym','BackgroundColor',[.5 .5 .5], ...
    'ForegroundColor','k','FontSize',8,'FontWeight','bold');
isiedit=uicontrol('Style','push','String','edit','Units','normalized', ...
    'Position',[.94 .69 .04 .015],'Callback','edit LAPSORadonOnKym','BackgroundColor',[.5 .5 .5], ...
    'ForegroundColor','k','FontSize',6,'FontWeight','bold');


kindsmooth=uicontrol('Style','listbox','Units','normalized','Position',[0.21 .452 .07 .05],'String','Original|Gauss Conv','FontSize',8,'Callback','LAPSOviewframe');
kindsmoothvalue=1;

%sendtokymoframe=uicontrol('Enable','on','Style','push','String','To kymo ->','Units','normalized','Position',[.21 .45 .07 .02],'Callback','LAPSOsendtokymoframe','BackgroundColor',[.5 .5 .5],'ForegroundColor','k','FontSize',8);
%bringfromkymoframe=uicontrol('Enable','on','Style','push','String','<- From kymo','Units','normalized','Position',[.21 .43 .07 .02],'Callback','LAPSObringfromkymoframe','BackgroundColor',[.5 .5 .5],'ForegroundColor','k','FontSize',8);

enableCalc=uicontrol('Style','checkbox','Units','normalized','Position',[0.4 .78 .14 .032],'Backg',backColor,'ForegroundColor',abs(1-backColor),'String','Enable CALC with margin = ','Value',0);
callbacktip(enableCalc)

enableCalccont=uicontrol('Style','text','Units','normalized','Position',[0.53 .78 .14 .032],'Backg',backColor,'ForegroundColor',abs(1-backColor),'String',',  max pixel no. = ','Value',0);
callbacktip(enableCalc)
enableCalcmargin=uicontrol( ...
            'Style', 'edit', ...
            'Units','normalized', ...
            'String', '8' , ...
            'Position',[0.535 .785 .02 .028], ...
            'FontSize',10, ...
            'BackgroundColor',[.5 .5 .5]);
callbacktip(enableCalcmargin)

enableCalcmaxpixels=uicontrol( ...
            'Style', 'edit', ...
            'Units','normalized', ...
            'String', '3' , ...
            'Position',[0.64 .785 .02 .028], ...
            'FontSize',10, ...
            'BackgroundColor',[.5 .5 .5]);
        
        enableCalcHELP=uicontrol( ...
            'Style', 'text', ...
            'Units','normalized', ...
            'String', 'HELP' , ...
            'Position',[0.36 .78 .035 .028], ...
            'FontSize',8, ...
            'BackgroundColor','k', ...
            'Foreg','r');
        set(enableCalcHELP,'Tooltipstring',sprintf('Based on the manually defined track, \nenableCALC starts by leaving a horizontal margin\n to each side (as defined in ''max pixel no.'' box)), \ndefining a stripe for each time frame. \nIn each stripe, pixels with the highest value are found \nand used to determine a center of mass. \nCenters of mass along time define the point to be linear-fitted, \ndefining the calculated slope. \n\n \n ## Callbacks ##\nLAPSOpixval (around line 500)\n... which call LAPSOenableKYMOcalc.\nA set of test frames can generated using \nLAPSOtestfile/kymoline/mfile tiff generator  '))

 negativeCalc=uicontrol( ...
            'Style', 'checkbox', ...
            'Units','normalized', ...
            'String', 'Invert' , ...
            'Position',[0.67 .78 .05 .028], ...
            'FontSize',8, ...
            'BackgroundColor','k', ...
            'ForegroundColor','w');       
set(negativeCalc,'Tooltipstring',sprintf('Follow black (instead of white) stripes'))
       
        
callbacktip(enableCalcmargin)
enlarge=uicontrol('Style','push','String','see it big','Units','normalized','Position',[.21 .51 .07 .025],'Callback','LAPSOenlarge','BackgroundColor',backColor,'ForegroundColor',1-backColor,'FontSize',8);
callbacktip(enlarge)
imgradient=uicontrol('Style','toggle','String','x-gradient','Units','normalized','Position',[.21 .54 .07 .025],'Callback','LAPSOviewframe','BackgroundColor',backColor,'ForegroundColor',1-backColor,'FontSize',8);
callbacktip(imgradient)
imnegative=uicontrol('Style','toggle','String','invert','Units','normalized','Position',[.21 .57 .07 .025],'Callback','LAPSOviewframe','BackgroundColor',backColor,'ForegroundColor',1-backColor,'FontSize',8);
callbacktip(imnegative)
lim=0.8;
showlimiar=uicontrol('Style','text','Units','normalized','Position',[0.13 .02 .07 .03],'FontSize',8,'FontWeight','bold','BackgroundColor',backColor,'ForegroundColor','y');
trackpush=uicontrol('Visible','off','Enable','off','Tooltipstring','choose ROI --> choose structure to follow','Style','push','String','TRACK','Units','normalized','Position',[.07 .9+.24/4 .07 .08/4],'Callback','LAPSOAux','BackgroundColor',[.3 .4 .3],'ForegroundColor',[.8 .8 .7],'FontSize',8);

tooltip=sprintf('## callback LAPSOauxautotrack## \n Automatically tracks intensity objects \n 1:choose (large) ROI on (small) image where the object will live at all times \n 2: choose ROI enclosing the object in the large frame (large enough to find the object at next time frame; small enough not to find adjacent objects) \n 3: define threshold (absolute or relative) in the sliders below \n 4: (possibly) click with the mouse in a passive area of the MAtlab figure \n 5: press any key 2 two times \n In the end, if you choose to use the tracked coordinates as a reference for the next one \n push this button as if starting from the beginning. In the end you will be asked to name the dual-tracking file. \n The saved file can be used to draw a GUIDEDKYMO, based on the two tracked reference tracks. ');
autotrackpush=uicontrol('Tooltipstring',tooltip,'Style','push','String','AutoTrack','Units','normalized', ...
    'Position',[.07 .92 .07 .03],'Callback','LAPSOauxautotrack_v3','BackgroundColor',[.5 .5 .5], ...
    'ForegroundColor','k','FontSize',8,'Fontweight','bold');
tooltip=sprintf('##callback LAPSOAuxmousetrack## \n Mouse tracks intensity objects \n 1:choose (large) ROI on (small) image where the object will live at all times \n 2: (In the large image) right-click the position of the object throughout time \n\n\n In the end, if you choose to use the tracked coordinates as a reference for the next one \n push this button as if starting from the beginning. In the end you will be asked to name the dual-tracking file. \n The saved file can be used to draw a GUIDEDKYMO, based on the two tracked reference tracks. ');
mousetrackpush=uicontrol('Tooltipstring',tooltip,'Style','push','String',sprintf('MouseTrack'),'Units','normalized', ...
    'Position',[.07 .95 .07 .03],'Callback','LAPSOAuxmousetrack','BackgroundColor',[.5 .5 .5],'ForegroundColor','k', ...
    'FontSize',8,'Fontweight','bold');
tooltip=sprintf('## callback LAPSOrecenter ## \n Recenters frames based on ''Single track'' file  \n obtained through Mouse or Auto track ');
trackRecenter=uicontrol('TooltipString',tooltip,'Style','push','Units','normalized', ...
    'Position',[.07 .89 .07 .03],'Callback','LAPSOrecenter','BackgroundColor',[.5 .5 .5],'ForegroundColor','k', ...
    'FontSize',8,'Fontweight','bold','Cdata',recenterTiff); 


%====>>>>>>>>>>>MAINS
CDatabase(:,:,3)=.6+rand(100,100)/3;

hkymo=uicontrol('Tooltipstring',sprintf('##callback LAPSOkymo## \n After pushing the button, draw a rectangle on the small image. \n You can''t adjust the rectangle; the kymo is generated right after finishing the draw. \n Use the button above to run a version that allows adjustments (only above MATLAB R2007a)' ),'Style','push','String','KYMO','Units','normalized', ...
    'Position',[.14 .93 .07 .05],'Callback','LAPSOkymo', ...
    'BackgroundColor',[.1 .3 .5],'ForegroundColor','w','FontSize',8,'Fontweight','bold');
callbacktip(hkymo);
hkymoinspect=uicontrol('Tooltipstring',sprintf('##callback LAPSOkymo## \n After pushing the button, draw a rectangle on the small image. \n You can''t adjust the rectangle; the kymo is generated right after finishing the draw. \n Use the button above to run a version that allows adjustments (only above MATLAB R2007a)' ), ...
    'Style','push','String','INSPECT KYMO','Units','normalized', ...
    'Position',[.14 .9 .07 .03],'Callback','LAPSOkymoinspect', ...
    'BackgroundColor',[.4 .6 .7],'ForegroundColor','w','FontSize',8,'Fontweight','bold');
callbacktip(hkymoinspect);

deconvolve=uicontrol('Style','push','String','DECONV (2007a)','Units','normalized','Position',[.17 .83 .11 .03],'Callback','LAPSOdeconv','BackgroundColor',[.5 .5 .5],'ForegroundColor','k','FontSize',8);
callbacktip(deconvolve);

kym2tiffseq=uicontrol('Style','push','String','KYMO 2 TIFFS','Units','normalized','Position',[.17 .86 .11 .03],'Callback','LAPSOkym2tiffsequence','BackgroundColor','k','ForegroundColor',[.5 .5 .5],'FontSize',8);
callbacktip(kym2tiffseq);

kym23d=uicontrol('Style','push','String','KYM-3D MAT','Units','normalized','Position',[.28 .86 .08 .03],'Callback','kym3=kym3dim(kym,SLITwidth);disp(''variable name: kym3'')','BackgroundColor','k','ForegroundColor',[.5 .5 .5],'FontSize',8);
callbacktip(kym23d);

mapping=uicontrol('Style','push','String','MAPPING','Units','normalized','Position',[.28 .83 .08 .03],'Callback','LAPSOmapping','BackgroundColor',[.5 .5 .5],'ForegroundColor','k','FontSize',8);
callbacktip(mapping);

hmultikymo=uicontrol('Tooltipstring',sprintf('##callback LAPSOmultikymo'),'Style','push', ...
    'String','.multiple.','Units','normalized','Position',[.16 .93 .05 .015], ...
    'Callback','LAPSOmultikymo','BackgroundColor',[.2 .3 .6]/2,'ForegroundColor','w','FontSize',6);
hguidedkymo=uicontrol('Tooltipstring',sprintf('##callback LAPSOguidedkymo'),'Style','push','String','GUIDED KYMO','Units','normalized','Position',[.21 .9 .07 .08],'Callback','LAPSOguidedkymo', ...
    'BackgroundColor',[.5 .6 .5],'ForegroundColor','w','FontSize',8,'Fontweight','bold');
hmultiguidedkymo=uicontrol('Tooltipstring',sprintf('##callback LAPSOmultiguidedkymo'),'Style','push','String','.multiple.','Units','normalized','Position',[.23 .9 .05 .025],'Callback','LAPSOmultiguidedkymo','BackgroundColor',[.2 .3 .2],'ForegroundColor','w','FontSize',6);

%TOOLS FRAME%%%%%%%%%%%%%
tools=uicontrol('Style','frame','Units','normalized','Position',[.365 .825 .22 .07],'BackgroundColor',[.5 .5 .5]);
IntensityTool=uicontrol('Tooltipstring','##callback LAPSOquantumpre##','Style','push', ...
    'String','      QUANTA','Units','normalized','Position',[.44 .83 .08 .06],'Callback','LAPSOquantumpre','BackgroundColor',[1 1 1],'ForegroundColor',[0 0 0],'FontSize',8,'FontWeight','bold');
clearquantum=uicontrol('Style','push','String','CLEAR','Units','normalized','Position',[.372 .83 .033 .06],'Callback','clear improj, clear quantumcell, clear quantumcellmem, clear xydata','BackgroundColor','w','ForegroundColor',[.2 .2 .2],'FontSize',8);
quantumch1=uicontrol('Style','push','String','                -->', ...
    'Units','normalized','Position',[.41 .87 .05 .02],'Callback','ch=1, LAPSOsendtoquantum','BackgroundColor',[1 .4 .4],'ForegroundColor','k','FontSize',8);
quantumch2=uicontrol('Style','push','String','                -->', ...
    'Units','normalized','Position',[.41 .85 .05 .02],'Callback','ch=2, LAPSOsendtoquantum','BackgroundColor',[.4 1 .4],'ForegroundColor','k','FontSize',8);
quantumch3=uicontrol('Style','push','String','                -->', ...
    'Units','normalized','Position',[.41 .83 .05 .02],'Callback','ch=3, LAPSOsendtoquantum','BackgroundColor',[.4 .4 1],'ForegroundColor','k','FontSize',8);
%%%%%%%%%%%%%%%%%%%%%%%%
%%  CURVE
CurveTool=uicontrol('Tooltipstring','##callback curve##','Style','push', ...
    'String','CURVE','Units','normalized','Position',[.52 .83 .06 .06],'Callback','curve','BackgroundColor',[1 1 1],'ForegroundColor',[0 0 0],'FontSize',8,'FontWeight','bold');
callbacktip(CurveTool)

%% ORTHO KYMO
OrthoKymo=uicontrol('Style','push','String','ORTHO','Units','normalized','Position',[.285 .9 .06 .08],'Callback','LAPSOorthokymo','BackgroundColor',[.7 .7 .7],'ForegroundColor',[1 1 1],'FontSize',8,'FontWeight','bold');
callbacktip(OrthoKymo)
sliderortho=uicontrol('Style','Slider','Units','normalized','Position',[0.8 .55 .085 .03],'BackgroundColor',backColor,'Value',1,'SliderStep',[1/(numel(filestoread)-1) 1/(numel(filestoread)-1)],'Min',1,'Max',nfiles,'Callback','LAPSOviewframeortho');
callbacktip(sliderortho)
slidertext=uicontrol('Style','text','Units','norma','String','PLAY KYMO FRAMES','Position',[0.8 .59 .085 .02],'BackgroundColor','k', 'Foreg','y');
addchannel=uicontrol('Style','push','String','+','Units','normalized','Position',[.325 .955 .015 .02],'Callback','LAPSOorthokymoaddchannel','BackgroundColor','k','ForegroundColor',[1 1 1],'FontSize',8,'FontWeight','bold');
callbacktip(addchannel)

%% MONOPOLE
Unfold=uicontrol('Style','push','String','UNFOLD','Units','normalized', ...
    'Position',[.345 .9 .06 .08],'Callback','LAPSOunfold','BackgroundColor',[.7 .7 .6],'ForegroundColor',[1 1 1],'FontSize',8,'FontWeight','bold');
callbacktip(Unfold)
addchannel=uicontrol('Style','push','String','+','Units','normalized','Position',[.385 .955 .015 .02],'Callback','LAPSOorthokymoaddchannel','BackgroundColor','k','ForegroundColor',[1 1 1],'FontSize',8,'FontWeight','bold');
callbacktip(addchannel)


superellipse=uicontrol('Style','push','String','S-ellipse','Units','normalized', ...
    'Position',[.405 .9 .06 .08],'Callback','LAPSOunfold','BackgroundColor',[.7 .7 .5],'ForegroundColor',[1 1 1],'FontSize',8,'FontWeight','bold');
callbacktip(superellipse)
addchannel=uicontrol('Style','push','String','+','Units','normalized','Position',[.445 .955 .015 .02],'Callback','LAPSOorthokymoaddchannel','BackgroundColor','k','ForegroundColor',[1 1 1],'FontSize',8,'FontWeight','bold');
callbacktip(addchannel)

RefreshImage=uicontrol('Style','push','String','ROI ON/OFF','Units','normalized', ...
    'Position',[.07 .83 .1 .03],'Callback','LAPSOimageonly', ...
    'BackgroundColor',[.5 .5 .5],'ForegroundColor','k','FontSize',8);
callbacktip(RefreshImage);
%Reset=uicontrol('Style','push','String','RESET','Units','normalized','Position',[.12 .86 .05 .03],'Callback','LAPSOreset','BackgroundColor','w','ForegroundColor',[.5 .5 .5],'FontSize',8);
%=============
align=uicontrol('Enable','on','Style','push','String','PATH / TURNOVER TOOL >','Units','normalized','Position',[.9 .13 .1 .03],'Callback','LAPSOkymoalign','BackgroundColor','k','ForegroundColor','y','FontSize',10,'Fontweight','normal');
callbacktip(align, 'a kymo must have been generated !');
%refpath=uicontrol('Enable','off','Style','push','String','ALIGN','Units','normalized','Position',[.95 .09 .05 .03],'Callback','LAPSOkymoaligneffective','BackgroundColor',backColor/2,'ForegroundColor',[.9 .9 .9],'FontSize',6);

ism=uicontrol('Enable','on','Style','push','String','ISM TOOL >','Units','normalized','Position',[.9 .095 .1 .03],'Callback','LAPSO_ISM_stdkym','BackgroundColor','k','ForegroundColor','y','FontSize',10,'Fontweight','normal');
callbacktip(ism, ' a kymo must have been generated !');


kym2volume=uicontrol('Style','push','String','GEN volume (imvolume)','Units','normalized', ...
    'Position',[0.9 .73 .1 .02],'Callback','LAPSOkym2volume','BackgroundColor',[.2 .2 .2],'ForegroundColor','w','FontSize',8);
reductiontype=uicontrol('Style','listbox','Units','normalized','Position',[0.9 .41 .10 .1],'String','Sum Collapse|Max Collapse|Min Collapse|SD  Collapse','Value',2);

chromokymotype=uicontrol('Style','listbox','Units','normalized','Position',[0.9 .22 .10 .1],'String','Hard RGB|Soft RGB|SoftRGR|mono');

kymnormtype=uicontrol('Style','checkbox','Units','normalized','Position',[0.8 .51 .085 .03],'String','Norm. by row','Value',0);

dicprojection=uicontrol('Style','push','String','DIC projection', ...
    'Units','normalized','Position',[0.9 .51 .1 .02],'Callback','LAPSOdicprojection', ...
    'BackgroundColor',[.2 .2 .2],'ForegroundColor','w','FontSize',8);
callbacktip(dicprojection);

uikymreduced=uicontrol('Style','push','String','COLLAPSE','Units','normalized','Position',[.89 .365 .11 .063],'Callback','LAPSOkymoreduce','BackgroundColor',[.5 .5 .5],'ForegroundColor','k','FontSize',8,'FontWeight','bold');
callbacktip(uikymreduced);

kymoreducedflag=0;
%kymopluginui=uicontrol('Style','popupmenu','Units','normalized','Position',[0.88 .5 .12 .03],'String',{'Show Single Tracks','FSM correlation','Convert KYMO to TIFFseq','DIC projection'},'Callback','LAPSOplugins','FontWeight','bold','ForegroundColor',[.1 .3 .1]);


uichromokymo=uicontrol('Tooltipstring',sprintf('##callback LAPSOchromokymo## \n '),'Style','push','String','kymo','Units','normalized','Position',[.89 .32 .05 .055],'Callback','LAPSOchromokymo','BackgroundColor','w','FontWeight','bold','ForegroundColor','r','FontSize',8);
callbacktip(uichromokymo);
uichromoprojection=uicontrol('Tooltipstring',sprintf('##callback LAPSOchromoprojection## \n '),'Style','push','String','proj','Units','normalized','Position',[.95 .32 .05 .055],'Callback','LAPSOchromoprojection','BackgroundColor','w','FontWeight','bold','ForegroundColor','r','FontSize',8);
callbacktip(uichromoprojection);
progress=uicontrol('Style','text','Units','normalized','Position',[.85 .0 .15 .08],'BackgroundColor',backColor,'ForegroundColor',[1 1 1],'FontSize',30);
callbacktip(progress);

uicontrol('Style','push','String','black.white','Units','normalized','Position',[.9 .91 .1 .04],'Callback','LAPSOgray','BackgroundColor','w','ForegroundColor',[.5 .5 .5],'FontSize',8);
uicontrol('Style','push','String','red.yellow.bue','Units','normalized','Position',[.9 .87 .1 .04],'Callback','LAPSOjet','BackgroundColor','w','ForegroundColor',[.5 .5 .5],'FontSize',8);
uicontrol('Style','push','String','green.blue','Units','normalized','Position',[.9 .83 .1 .04],'Callback','colormap(hot)','BackgroundColor','w','ForegroundColor',[.5 .5 .5],'FontSize',8);

squaredkymo=uicontrol('Style','toggle','String','1:1','Units','normalized','Position',[.865 .45 .02 .05],'Callback','LAPSOsquaredkymo','BackgroundColor','w','ForegroundColor','k','FontSize',10);
callbacktip(squaredkymo);

splitRGBkymo=uicontrol('Style','push','String','SPLIT RGB','Units','normalized','Position',[.8 .1 .08 .03], ...
    'Callback','LAPSOkymsplitter','BackgroundColor',[.2 .2 .2],'ForegroundColor','y','FontSize',8);
callbacktip(splitRGBkymo);

%linevalue=uicontrol('Style','push','String','Intensity Profile','Units','normalized','Position',[.9 .59 .1 .04],'Callback','LAPSOlinevalue','BackgroundColor',[.5 .5 .6],'ForegroundColor','k','FontSize',8);
%velocityshow=uicontrol('Style','text','Units','normalized','Position',[.8 .5 .06 .03],'BackgroundColor',verticalframecolor,'ForegroundColor','k','FontSize',10);
%distanceshow=uicontrol('Style','text','Units','normalized','Position',[.8 .47 .06 .03],'BackgroundColor',verticalframecolor,'ForegroundColor','y','FontSize',10);
%velocityui=uicontrol('Style','push','String','velocity | distance','Units','normalized','Position',[.9 .55 .1 .04],'Callback','LAPSOvelocity','BackgroundColor',[.4 .5 .5],'ForegroundColor','k','FontSize',8);
imquant=uicontrol('Style','toggle','String','','Units','normalized','Position',[.262 .22 .018 .03],'Callback','LAPSOprepixval','BackgroundColor',[0 .1 .5],'ForegroundColor',[.5 .5 1],'FontSize',8);

kymocropxyt=uicontrol('Tooltipstring',sprintf('##callback LAPSOkymocropxyt## \n Crop kymograph in X and T (or Z) dimensions'),'Style','push','String','CROP: x-t (or z)','Units','normalized','Position',[.9 .17 .1 .04],'Callback','LAPSOkymocropxytt','BackgroundColor','w','ForegroundColor','k','FontSize',8,'FontWeight','bold');

spacescale=uicontrol('Tooltipstring',sprintf('##callback LAPSOspacescale## \n Draw kymo spatial scale \n Uses the X projection of the last drawn line'),'Style','push','String','SPACE scalebar','Units','normalized', ...
    'Position',[.6 .86 .08 .03],'Callback','LAPSOspacescale','BackgroundColor',[.2 .2 .2],'ForegroundColor','w','FontSize',7);
%spacescalebox=uicontrol('Style','text','Units','normalized', ...
%    'Position',[.61 .9 .09 .03],'BackgroundColor',backColor,'ForegroundColor',[.5 .5 .5],'FontSize',8);

timescale=uicontrol('Tooltipstring',sprintf('##callback LAPSOtimescale## \n Draw kymo time scale \n Uses the Y projection of the last drawn line'),'Style','push','String','TIME scalebar','Units','normalized', ...
    'Position',[.6 .83 .08 .03],'Callback','LAPSOtimescale','BackgroundColor',[.2 .2 .2],'ForegroundColor','w','FontSize',7);
% timescalebox=uicontrol('Style','text','Units','normalized', ...
%     'Position',[.68 .92 .07 .03],'BackgroundColor',backColor,'ForegroundColor',[.5 .5 .5],'FontSize',8);

setlastline=uicontrol('Style','push','String','DRAW last line','Units','normalized', ...
    'Position',[.68 .86 .07 .03],'Callback','LAPSOsetlastline','BackgroundColor','w','ForegroundColor','k','FontSize',7);
deletelastline=uicontrol('Style','push','String','DELETE last line','Units','normalized', ...
    'Position',[.68 .83 .07 .03],'Callback','delete(lastline)','BackgroundColor','w','ForegroundColor','k','FontSize',7);

imadjustment=uicontrol('Style','Slider','Units','normalized','Position',[0.27 .65 .012 .15],'BackgroundColor',backColor,'Value',1,'SliderStep',[1/100 1/10],'Min',0,'Max',1,'Callback','LAPSOviewframe');
uicontrol('Style','text','Units','normalized','Position',[0.272 .8 .01 .03],'BackgroundColor',backColor,'ForegroundColor',1-backColor,'String','H');

imadjustment2=uicontrol('Style','Slider','Units','normalized','Position',[0.26 .65 .012 .15],'BackgroundColor',backColor,'Value',0,'SliderStep',[1/100 1/10],'Min',0,'Max',get(imadjustment,'Value'),'Callback','LAPSOviewframe');
uicontrol('Style','text','Units','normalized','Position',[0.26 .8 .01 .03],'BackgroundColor',backColor,'ForegroundColor',[.5 .5 .7],'String','L');

rotationui=uicontrol('Style','Slider','Units','normalized','Position',[0.24 .65 .012 .15],'BackgroundColor',backColor,'Value',0,'SliderStep',[1/360 1/30],'Min',-180,'Max',180,'Callback','LAPSOrotation');
rotation0=uicontrol('Style','text','Units','normalized','Position',[0.21 .65 .03 .03],'BackgroundColor',backColor,'ForegroundColor',1-backColor,'String','-180�');
rotation180=uicontrol('Style','text','Units','normalized','Position',[0.21 .76 .03 .03],'BackgroundColor',backColor,'ForegroundColor',1-backColor,'String','+180�');
rotationset0=uicontrol('Style','push','Units','normalized','Position',[0.208 .72 .03 .03],'BackgroundColor',backColor,'ForegroundColor',1-backColor,'String','ZERO','Callback','LAPSOsetrotationtozero');
angletext=uicontrol('Style','text','String','0�','Units','normalized','Position',[.206 .69 .03 .025],'BackgroundColor',backColor,'ForegroundColor',[1 1 .8]-backColor,'FontSize',10,'Fontweight','bold');

%%%% SKIPPER %%%%%%%%%%%%%%%%%%%%%%%%%%%%%%%%%%%%%%%%%%%%%%%%%%%%%
kymoskipper=uicontrol('Tooltipstring','#output matrix: kymoview#','Style','slider','Units','normalized', ...
    'Position',[0.85 .33 .02 .09],'BackgroundColor',[.2 .2 .2],'Value',length(filestoread), ...
    'SliderStep',[min([1/(length(filestoread)-1),.01]) .1],'Min',2,'Max',max([length(filestoread),2.1]),'Callback','LAPSOkymskipper');
callbacktip(kymoskipper);
kymoskippertext1=uicontrol('Style','text','Units','normalized','Position',[0.85 .31 .02 .02],'String','n-', ...
    'BackgroundColor',backColor, 'ForegroundColor','w','FontSize',8);
kymoskippertext2=uicontrol('Style','text','Units','normalized','Position',[0.795 .425 .08 .02],'String','SKIPPER', ...
    'BackgroundColor',backColor,'ForegroundColor','w','FontSize',8);

kymoskipper2=uicontrol('Tooltipstring','#output matrix: kymoview#','Style','slider','Units','normalized', ...
    'Position',[0.805 .33 .02 .09],'BackgroundColor',[.2 .2 .2],'Value',length(filestoread), ...
    'SliderStep',[1/(length(filestoread)-1) 1/(length(filestoread)-1)],'Min',1,'Max',length(filestoread),'Callback','LAPSOkymskipper_everynth');
callbacktip(kymoskipper2);
kymoskipper2text1=uicontrol('Style','text','Units','normalized','Position',[0.805 .31 .02 .02],'String','/n', ...
    'BackgroundColor',backColor,'ForegroundColor','w','FontSize',8);
%kymoskippertext2=uicontrol('Style','text','Units','normalized','Position',[0.795 .42 .04 .02],'String','Show All','BackgroundColor',backColor,'ForegroundColor',kymoframecolor,'FontSize',8);

kymoskippershifter=uicontrol('Tooltipstring','','Style','slider','Units','normalized','Position',[0.83 .31 .015 .09], ...
    'BackgroundColor','r','Value',length(filestoread),'SliderStep',[1/(length(filestoread)) 1/(length(filestoread))], ...
    'Min',0,'Max',length(filestoread),'Callback','LAPSOkymskippershifter');
callbacktip(kymoskippershifter);
%kymoskippershiftertext1=uicontrol('Style','text','Units','normalized','Position',[0.845 .31 .04 .02],'String','','BackgroundColor',backColor,'ForegroundColor',kymoframecolor,'FontSize',8);
%kymoskippershiftertext2=uicontrol('Style','text','Units','normalized','Position',[0.845 .31 .04 .02],'String','','BackgroundColor',backColor,'ForegroundColor',kymoframecolor,'FontSize',8);

%%%%%%%%%%%%%%%%%%%%%%%%%%%%%%%%%%%%%%%%%%%%%%%%%%%%%%%%%%%%%%%%%%%
%%%%%%%%%%%%%%%%%%%%%%%%%%%%%%%% SKIPPER END %%%%%%%%%%%%%%%%%%%%%


% redadjustment=uicontrol('Tooltipstring','LAPSOrgbcontrol','Style','Slider','Units','normalized','Position',[0.877 .38 .008 .04],'BackgroundColor',backColor,'Value',1,'SliderStep',[1/2 1/2],'Min',0.9,'Max',1.1,'Callback','LAPSOrgbcontrol');
% greenadjustment=uicontrol('Tooltipstring','LAPSOrgbcontrol','Style','Slider','Units','normalized','Position',[0.885 .38 .008 .04],'BackgroundColor',backColor,'Value',1,'SliderStep',[1/2 1/2],'Min',0.9,'Max',1.1,'Callback','LAPSOrgbcontrol');
% blueadjustment=uicontrol('Tooltipstring','LAPSOrgbcontrol','Style','Slider','Units','normalized','Position',[0.893 .38 .008 .04],'BackgroundColor',backColor,'Value',1,'SliderStep',[1/2 1/2],'Min',0.9,'Max',1.1,'Callback','LAPSOrgbcontrol');
% rgbtext=uicontrol('Style','text','Units','normalized','Position',[0.876 .42 .025 .018],'String','R G B','BackgroundColor',kymoframecolor,'ForegroundColor','k');
% 
% redadjustmentch=uicontrol('Tooltipstring','LAPSOrgbchromocontrol','Style','Slider','Units','normalized','Position',[0.877 .33 .008 .04],'BackgroundColor',backColor,'Value',1,'SliderStep',[1/2 1/2],'Min',0.9,'Max',1.1,'Callback','LAPSOrgbchromocontrol');
% greenadjustmentch=uicontrol('Tooltipstring','LAPSOrgbchromocontrol','Style','Slider','Units','normalized','Position',[0.885 .33 .008 .04],'BackgroundColor',backColor,'Value',1,'SliderStep',[1/2 1/2],'Min',0.9,'Max',1.1,'Callback','LAPSOrgbchromocontrol');
% blueadjustmentch=uicontrol('Tooltipstring','LAPSOrgbchromocontrol','Style','Slider','Units','normalized','Position',[0.893 .33 .008 .04],'BackgroundColor',backColor,'Value',1,'SliderStep',[1/2 1/2],'Min',0.9,'Max',1.1,'Callback','LAPSOrgbchromocontrol');

%%%%%%%%%%%%%%%%%%%%%%%
textkymadjustments=uicontrol('Style','text','Units','normalized','Position',[0.795 .26 .1 .03],'BackgroundColor',kymoframecolor, ...
    'String','low  high    gamma');
kymadjustment1=uicontrol('Style','Slider','Units','normalized','Position',[0.83 .17 .02 .1],'BackgroundColor',backColor, ...
    'Value',1,'SliderStep',[1/100 1/10],'Min',0,'Max',1,'Callback','LAPSOkymadjust');
callbacktip(kymadjustment1);
kymadjustment2=uicontrol('Style','Slider','Units','normalized','Position',[0.81 .17 .02 .1],'BackgroundColor',backColor, ...
    'Value',0,'SliderStep',[1/100 1/10],'Min',0,'Max',1,'Callback','LAPSOkymadjust');
callbacktip(kymadjustment1);
kymadjustment3=uicontrol('Style','Slider','Units','normalized','Position',[0.86 .17 .02 .1],'BackgroundColor',backColor, ...
    'Value',1,'SliderStep',[1/100 1/10],'Max',2,'Min',0,'Callback','LAPSOkymadjust');
callbacktip(kymadjustment1);
setgammatozero=uicontrol('Style','push','String','=1','Fontweight','bold','Units','normalized','Position',[.86 .14 .02 .025], ...
    'Callback','set(kymadjustment3,''Value'',1),LAPSOkymadjust','BackgroundColor','y','FontSize',8,'FontName','Arial');
%%%%%%%%%%%%%%%%%%%%%%%
%backtooriginalkymo=uicontrol('Style','push','String','->ORIGINAL','Units','normalized','Position',[.7 .55 .07 .03],'Callback','kym=kymoriginal;','BackgroundColor',[.6 .6 .5],'ForegroundColor','k','FontSize',8);


%frametopbar=uicontrol('Style','frame','Units','normalized','Position',[0 .972 1 .021],'BackgroundColor',[.5 .5 .5]);
explor=uicontrol('Style','push','String','EXPLORE FOLDER','Fontweight','bold','Units','normalized', ...
    'Position',[0.005 .95 .06 .03],'Callback','dos([''explorer '',pwd])','BackgroundColor','w','FontSize',5,'FontName','Arial');
callbacktip(explor);
%imagejopen=uicontrol('Style','push','String','OPEN ImageJ','Fontweight','bold','Units','normalized', ...
%    'Position',[0.2 .981 .15 .02],'Callback','MIJ.start','BackgroundColor','y','FontSize',8,'FontName','Arial');
%callbacktip(imagejopen);
%imagejread=uicontrol('Style','push','String','Import Current ImageJ Window','Fontweight','bold','Units','normalized', ...
%    'Position',[0.4 .981 .15 .02],'Callback','LAPSOloadimImageJ','BackgroundColor','y','FontSize',8,'FontName','Arial');
%callbacktip(imagejread);

WSstring=uicontrol( ...
            'Style', 'text', ...
            'Units','normalized', ...
            'String', 'VIRTUAL WORKSPACE >' , ...
            'Position',[0.67 .97 .11 .03], ...
             'FontSize',7, ...
             'Fontweight','bold', ...
               'FontName','Arial','BackgroundC',backColor,'ForegroundC','w');

    ws=uicontrol( ...
            'Style', 'edit', ...
            'Units','normalized', ...
            'String', '5' , ...
            'Position',[0.77 .97 .23 .03], ...
            'FontSize',10, ...
            'String', '', ...
            'Callback','eval(get(findobj(''Tag'',''ws''),''String''))', ...
            'Tag', 'ws' , ...
            'BackgroundColor',[1 1 1], ...
        'FontSize',8, ...
        'Fontweight','bold','FontName','Arial','HorizontalAl','left');
callbacktip(ws)
    
originalkymo=uicontrol('Tooltipstring',sprintf('##callback LAPSOkymooriginal## \n '),'Style','push', ...
    'String','RELOAD','Units','normalized','Position',[.8 .45 .06 .05],'Callback','LAPSOkymooriginal', ...
    'BackgroundColor','r','ForegroundColor','k','FontSize',8);

    
savekymo=uicontrol('Style','push','String','SAVE KYMO-PROJECT','Units','normalized', ...
    'Position',[.9 .6 .1 .04],'Callback','LAPSOsavekymo','BackgroundColor',[.2 .2 .2], ...
    'ForegroundColor','w','FontSize',8,'FontWeight','bold');
callbacktip(savekymo);

loadkymo=uicontrol('Style','push','String','LOAD KYMO-PROJECT','Units','normalized', ...
    'Position',[.9 .56 .1 .04],'Callback','LAPSOloadkymo','BackgroundColor',[.2 .2 .2], ...
    'ForegroundColor',[.8 1 .8],'FontSize',8,'FontWeight','bold');
callbacktip(loadkymo);

%frontpage=imread('LAPSO_frontpage.jpg','jpg');
frontpage=zeros(1,1,3);
frontpage(1,1,1)=.1;

axes(imzoomedaxes)
imagesc(frontpage), axis off

%imagesize=uicontrol('Style','text','Units','normalized','Position',[.8 .924 .05 .06],'BackgroundColor',backColor,'ForegroundColor',[1 1 0]);
if timeseries==1
stringini='000000000000';

if nalga==0
    stringzeros='';
elseif ceil(log10(filestoread(1)+1))==1
    stringzeros=stringini(1:nalga-1);
elseif ceil(log10(filestoread(1)+1))==2
    stringzeros=stringini(1:nalga-2);
elseif ceil(log10(filestoread(1)+1))==3
    stringzeros=stringini(1:nalga-3);
elseif filestoread(1)==0
    stringzeros=stringini(1:nalga-1);
end

fonte=[deblank(prefix), stringzeros, num2str(filestoread(1)),sufix,'.tif'];


imm=imread(fonte,'tif');
im=double(imm);
elseif timeseries==0
    axes(imzoomedaxes)
 imm=imread(fonte,'tif');
   im=double(imm(:,:,ncanal));
end
unscaled=im;
sub=im-min(min(im));
im=sub/max(max(sub));

intcrop=get(imadjustment,'Value');
intcropmin=get(imadjustment2,'Value');
im=imadjust(im,[intcropmin intcrop],[0 1]);

%im(find(im==get(imadjustment3,'Value')))==0;
if length(find(im==1))>1
   im(find(im==1))=0;
end
siz=size(im);
axes(imaxes)

imagesc(im),axis ij, grid on, 


angactual=0;
gallery=[]; galleryindex=1;

toggROI=1;
zoomed=[];
fitthreshold=.5;
semiladoouter=5; % o lado efectivo �e 2*semilado+1
semiladoinner=4;
semiladobackg=5;
semiladosearch=0;
aspectratio=1;
plots=1;
addchannel=0;
betweentrackingsflag=0;
flagDrawLinesMem=0;
velocityline=[];
anganterior=0;
zcrop=0;
viewframetext=uicontrol('Style','text','String','t','Un','norm','Pos',[0.0 .375 .02 .04],'BackgroundC','k','Foreg','y','FontS',12);
viewframe=uicontrol('Style','Slider','Units','normalized','Position',[0.05 .38 .12 .025],'BackgroundColor',[.2 .2 .2],'ForegroundC','w','Value',filestoread(1),'SliderStep',[min([1/(nfiles-1) 1]) min([3/nfiles 1])],'Min',filestoread(1),'Max',max([filestoread(end) 2]),'Callback','LAPSOviewframe');
callbacktip(viewframe)
setasfirstframe=uicontrol('Style','push','Units','normalized','Position',[0.02 .38 .03 .025],'BackgroundColor','k','ForegroundColor',[1 1 1],'String',[num2str(firstfile),'<'],'Callback','LAPSOsetasfirstframe');
callbacktip(setasfirstframe)
setaslastframe=uicontrol('Style','push','Units','normalized','Position',[0.17 .38 .03 .025],'BackgroundColor','k','ForegroundColor',[1 1 1],'String',['>',num2str(lastfile)],'Callback','LAPSOsetaslastframe');
callbacktip(setaslastframe)


%CHANGE ZED
changezedtext=uicontrol('Style','text','String','z','Un','norm','Pos',[0.208 .42 .02 .03],'BackgroundC','k','Foreg','y','FontS',10);
changezed=uicontrol('Style','Slider','Units','normalized','Position',[0.21 .38 .02 .04],'BackgroundColor',[.2 .2 .2],'Value',1,'SliderStep',[1/(50-1) 1/(50-1)],'Min',1,'Max',50,'Callback','LAPSOchange_zed');
callbacktip(changezed)

%CHANGE CHANNEL
changechanneltext=uicontrol('Style','text','String','ch','Un','norm','Pos',[0.25 .42 .02 .03],'BackgroundC','k','Foreg','y','FontS',10);
changechannel=uicontrol('Style','Slider','Units','normalized','Position',[0.24 .38 .04 .04],'BackgroundColor',[.2 .2 .2],'Value',0,'SliderStep',[1/3 1/3],'Min',0,'Max',3,'Callback','LAPSOchange_channel');
callbacktip(changechannel)


LAPSOviewframe

%LAPSOprepixval
%LAPSOprepixval
LAPSOpixval on
