# Supplementary material for: Spatiotemporal control of mitotic exit during anaphase by an aurora B-Cdk1 crosstalk
Source: eLife. 2019 Aug 19;8:e47646. doi: 10.7554/eLife.47646 (PMC6706241; doi:10.7554/eLife.47646)
Supplement: Source code 1. [file elife-47646-code1.zip › 20190318c_LAPSO/LAPSOviewframe.m]

filestoread=firstfile:interval:lastfile;

set(imquant,'Value',0);
%LAPSOprepixval
if timeseries==1
    
ntoread=round(get(viewframe,'Value'));
%Defini�ao e abertura do ficheiro fonte
if nalga==0
    stringzeros='';
elseif ceil(log10((ntoread)+1))==1
    stringzeros=stringini(1:nalga-1);
elseif ceil(log10((ntoread)+1))==2
    stringzeros=stringini(1:nalga-2);
elseif ceil(log10((ntoread)+1))==3
    stringzeros=stringini(1:nalga-3);
elseif (ntoread)==0
    stringzeros=stringini(1:nalga-1);
end

fonte=[deblank(prefix), stringzeros, num2str(ntoread),sufix,'.tif'];
try
imm=imread(fonte,'tif');
set(viewframestring,'ForegroundColor','w')
catch
    imm=rand(400,400)+eye(400)*2; 
    fonte=[fonte,' DOESN''T EXIST !'];
    set(viewframestring,'ForegroundColor','r')
end
im=double(imm);
elseif timeseries==0
 imm=imread(fonte,'tif');
 axes(imzoomedaxes)
   im=double(imm(:,:,ncanal));
end
siz=size(im);
set(viewframestring,'String',fonte);
set(viewframeinfo,'String',['GEOMETRICAL DIM :   ',num2str(siz(1)),'  x  ',num2str(siz(2)),'  x  ',num2str(nfiles),'     [pix x pix x frame];']);
set(viewframeinfo12,'String',['               um/pixel                    sec/frame']);
set(viewframeinfo12space,'String',num2str(impixelsize));
set(viewframeinfo12time,'String',num2str(frameinterval));
set(viewframeinfo2,'String',['PHYSICAL DIM :   ',num2str(siz(1)*impixelsize),'  x  ',num2str(siz(2)*impixelsize),'  x  ',num2str(nfiles*frameinterval),'     [um x um x sec]; ' ]);
set(sliderortho,'Max',numel(filestoread))  
kindsmoothvalue=get(kindsmooth,'Value');
if kindsmoothvalue==2
    a=5;
    w=1;
    [x y]=meshgrid(-a:a,-a:a);
    z=exp(-(x.^2+y.^2)/(2*w^2));
    im1=conv2(im,z);
    
    im=im1(6:end-5,6:end-5);
    media=mean(mean(im));
    im(1:3,:)=media;
    im(:,1:3)=media;
    im(end-2:end,:)=media;
    im(:,end-2:end)=media;
else im=double(im);
end

% ========================================
if get(rotate90,'Value')==1
    im=im';
end
sub=im-min(min(im));
im=sub/max(max(sub)); 

intcrop=get(imadjustment,'Value');
intcropmin=get(imadjustment2,'Value');
im=imadjust(im,[intcropmin intcrop],[0 1]);

ang=get(rotationui,'Value'); 
imtemp=im;
deltaang=ang-anganterior;
if ang~=0
im=imrotate(im,ang,'bicubic','crop');
end
im(find(im==0))=min(min(imtemp));

anganterior=ang;
set(angletext,'String',[num2str(round(anganterior)),'�']);

if get(imgradient,'Value')==1
    im=gradient(im);
end
unscaled=im; 
sub=im-min(min(im));
im=(sub/max(max(sub))); 
%im=unscaled;
if get(imnegative,'Value')==1
    im=-im+1;
end
siz=size(im);
axes(imaxes), 

cla

    %imagesc([0,siz(1)*impixelsize],[0,siz(2)*impixelsize],im),axis ij, %grid off, axis off, 
        imagesc(im),axis ij, %grid off, axis off, 
% if toggROI>0
%         plot(round([ROI(1) ROI(1)+ROI(3) ROI(1)+ROI(3) ROI(1) ROI(1) ]) ...
%     ,round([ROI(2) ROI(2) ROI(2)+ROI(4) ROI(2)+ROI(4) ROI(2) ]),'Color',[.5 .4 .2]) , hold on
% end
    hold on, drawnow


if exist('guidedata')
    
    if single==0
        axes(imaxes),
        guidedata1=plot(guidedata(1,[2,4]),guidedata(1,[3,5]),'g.');
        %guidedata2=plot(guidedata(end,[2,4]),guidedata(end,[3,5]),'g');
        guidedata3=plot(guidedata(:,2),guidedata(:,3),'r');
        guidedata4=plot(guidedata(:,4),guidedata(:,5),'y');
        
    elseif single==1
        axes(imaxes),hold on, 
        guidedata1=plot(guidedata(:,2),guidedata(:,3),'g-');
        %guidedata3=plot(guidedata(:,5),guidedata(:,6),'r'); 
    end
end
if start==1
axes(imzoomedaxes),cla 
im=imread('_logoo.tif','tiff');%im(1,1,1:3)=max(im(:))*10;
recentertiff=imread('recenterTiff.tif','tiff');
imagesc(imadjust(im,[],[],3));
text(20,20,['this path:version --> ',str],'Color','g','Fonts',8)
text(20,52,'you may want to write down the version in use','Color','g')
text(20,40,'or, for critical work, copy/archive the full LAPSO folder','Color','g')
start=0;
end
