# Supplementary material for: Spatiotemporal control of mitotic exit during anaphase by an aurora B-Cdk1 crosstalk
Source: eLife. 2019 Aug 19;8:e47646. doi: 10.7554/eLife.47646 (PMC6706241; doi:10.7554/eLife.47646)
Supplement: Source code 1. [file elife-47646-code1.zip › 20190318c_LAPSO/LAPSOviewframeortho.m]

nth=round(get(sliderortho,'Value'));
orthoslit=size(imROI,1);
lineini=orthoslit*(nth-1)+1;
frametoshow=kym(lineini:lineini+orthoslit-1,:,:);

axes(imzoomedaxes), 
hold off, imagesc(frametoshow), axis equal, axis off
if exist('projmethod','var')
text(0,orthoslit*1.1,{['ORTHO : frame ',num2str(nth),'/',num2str(get(sliderortho,'max')), ...
    '  ; +',num2str((nth-1)*frameinterval),' sec'],[projs{projmethod+1},' projection', ...
    ' ; ', interps{interpmethod+1}, ' interpolation' ]},'Color','g')

xlabel('gre')
end
