# Supplementary material for: Spatiotemporal control of mitotic exit during anaphase by an aurora B-Cdk1 crosstalk
Source: eLife. 2019 Aug 19;8:e47646. doi: 10.7554/eLife.47646 (PMC6706241; doi:10.7554/eLife.47646)
Supplement: Source code 1. [file elife-47646-code1.zip › 20190318c_LAPSO/LAPSOxsm.asv]

xsmtool=figure('Name','LAPSO-XSM','NumberTitle','off','Position',[80 80 .8*largura .8*largura/2],'Doublebuffer','on','Color',[.1 .2 .3]);

%rightframe=uicontrol('Style','frame','Units','normalized','Position',[.5 .01 .49 .98],'BackgroundColor',[.1 .2 .3]/1.2);
xsmtoolimaxes=axes('position',[.05 .05 .4 .8],'Color','k'); axis equal; hold on; axis ij
kymxsm=kymoriginaloriginal;
kymstd=[];
kymsignal=[];


for nSLIT=0:nfiles-1
        window=kymxsm(SLITwidth*nSLIT+1:SLITwidth*(nSLIT+1),:,:);
          kymstd=[kymstd;std(window(:))];
          kymsignal=[kymsignal;sum(window(:))];
         if 
          
end


imagesc(kym), colormap(gray)
