# Supplementary material for: Spatiotemporal control of mitotic exit during anaphase by an aurora B-Cdk1 crosstalk
Source: eLife. 2019 Aug 19;8:e47646. doi: 10.7554/eLife.47646 (PMC6706241; doi:10.7554/eLife.47646)
Supplement: Source code 1. [file elife-47646-code1.zip › 20190318c_LAPSO/LAPSOxsm_kymrownorm.m]

%normalize by row
s=size(kymreduced);
norma=max(kymreduced');
norma=norma';
norma=repmat(norma,1,s(2));
kymrownorm=kymreduced./norma;
