# Supplementary material for: Spatiotemporal control of mitotic exit during anaphase by an aurora B-Cdk1 crosstalk
Source: eLife. 2019 Aug 19;8:e47646. doi: 10.7554/eLife.47646 (PMC6706241; doi:10.7554/eLife.47646)
Supplement: Source code 1. [file elife-47646-code1.zip › 20190318c_LAPSO/Nmaxima.m]

% Nmaxima.m
% Procura os n valores mais altos da matriz ou vector a; retorna os valores (value) e respectivos indices (index)
% qdo h´a varios com o mesmo valor, a escolha ´e aleatoria

% function zeroed=nmaxima(a,n)
% 
% aa=a;
% zeroed=zeros(size(a));
% 
% for nmax=1:n
% ind=find(aa==max(max((aa))));
% 
% tamind=length(ind);eleito=ceil(rand*tamind);
% zeroed(ind(eleito))=aa(ind(eleito));
% aa(ind(eleito))=-Inf;
% end


%2ª hipotese
function zeroed=nmaxima(a,n)

s=size(a);

[value indx]=sort(a(:));

value(1:end-n)=0;
a(indx)=value;

zeroed=reshape(a,s(1),s(2));
